# Supplementary material for: Relationship of Transportation Noise and Annoyance for Two Metropolitan Cities in Korea: Population Based Study
Source: PLoS One. 2016 Dec 22;11(12):e0169035. doi: 10.1371/journal.pone.0169035 (PMC5179245; doi:10.1371/journal.pone.0169035)
Supplement: S1 File — Supporting information for dataset.docx. (XLSX) [file pone.0169035.s002.xlsx]

## Sheet: Supplement file
ID	Region	Noise	Age	Residence	Noise_sensitivity	Sex	Education	Martial_status	Income	Smoking	Alcohol	Exercise	Annoyance	HA	A
u-1	ulsan	over 65	36	8	5	female	college and more	married	3000 KRW and more	current non smoker	no	yes	4	normal	normal
u-2	ulsan	over 65	70	8	5	female	high school and less	etc	3000 KRW and more	current non smoker	yes	yes	6	normal	abnormal
u-3	ulsan	under 55	55	20	5	female	high school and less	married	3000 KRW and more	current non smoker	yes	no	7	normal	abnormal
u-4	ulsan	under 55	28	21	9	male	college and more	single	3000 KRW and more	current non smoker	no	no	8	abnormal	abnormal
u-5	ulsan	under 55	29	6	6	female	college and more	single	3000 KRW and more	current non smoker	no	no	7	normal	abnormal
u-6	ulsan	under 55	36	6	3	female	college and more	married	3000 KRW and more	current non smoker	yes	no	3	normal	normal
u-7	ulsan	under 55	36	5	6	female	college and more	married	3000 KRW and more	current non smoker	no	no	6	normal	abnormal
u-8	ulsan	under 55	23	19	4	male	college and more	single	3000 KRW and more	current non smoker	yes	no	5	normal	normal
u-9	ulsan	under 55	55	19	3	male	college and more	married	3000 KRW and more	current smoker	yes	yes	3	normal	normal
u-10	ulsan	under 55	72	1	8	male	high school and less	etc	under 3000 KRW	current non smoker	yes	no	4	normal	normal
u-11	ulsan	under 55	49	2	8	female	high school and less	etc	3000 KRW and more	current non smoker	yes	no	6	normal	abnormal
u-12	ulsan	55~65	43	18	6	female	high school and less	married	3000 KRW and more	current non smoker	yes	yes	5	normal	normal
u-13	ulsan	under 55	51	16	3	female	high school and less	married	3000 KRW and more	current non smoker	no	yes	3	normal	normal
u-14	ulsan	under 55	24	16	6	female	college and more	single	3000 KRW and more	current non smoker	no	no	4	normal	normal
u-15	ulsan	over 65	23	5	5	male	college and more	single	3000 KRW and more	current non smoker	yes	no	4	normal	normal
u-16	ulsan	over 65	52	5	6	male	college and more	married	3000 KRW and more	current non smoker	yes	yes	3	normal	normal
u-17	ulsan	55~65	52	16	4	female	college and more	married	3000 KRW and more	current non smoker	no	no	6	normal	abnormal
u-18	ulsan	55~65	25	16	3	male	college and more	single	3000 KRW and more	current non smoker	yes	yes	5	normal	normal
u-19	ulsan	55~65	46	3	5	female	college and more	married	3000 KRW and more	current non smoker	yes	no	6	normal	abnormal
u-20	ulsan	under 55	28	0	6	male	college and more	single	3000 KRW and more	current non smoker	no	yes	4	normal	normal
u-21	ulsan	under 55	64	33	8	female	high school and less	married	3000 KRW and more	current non smoker	no	no	8	abnormal	abnormal
u-22	ulsan	under 55	73	36	7	female	high school and less	married	3000 KRW and more	current non smoker	yes	yes	4	normal	normal
u-23	ulsan	55~65	73	30	6	female	high school and less	married	under 3000 KRW	current non smoker	no	yes	8	abnormal	abnormal
u-24	ulsan	55~65	50	22	6	female	high school and less	married	3000 KRW and more	current non smoker	yes	no	8	abnormal	abnormal
u-25	ulsan	under 55	47	5	7	female	high school and less	single	under 3000 KRW	current smoker	yes	yes	7	normal	abnormal
u-26	ulsan	over 65	48	0	9	female	high school and less	etc	under 3000 KRW	current non smoker	no	yes	5	normal	normal
u-27	ulsan	55~65	31	1	6	female	college and more	married	3000 KRW and more	current non smoker	no	no	4	normal	normal
u-28	ulsan	under 55	24	6	5	female	college and more	single	under 3000 KRW	current smoker	yes	no	4	normal	normal
u-29	ulsan	55~65	77	9	5	female	high school and less	etc	under 3000 KRW	current smoker	no	yes	6	normal	abnormal
u-30	ulsan	under 55	82	7	7	female	high school and less	etc	under 3000 KRW	current non smoker	no	yes	4	normal	normal
u-31	ulsan	under 55	75	2	9	female	high school and less	etc	under 3000 KRW	current non smoker	yes	yes	5	normal	normal
u-32	ulsan	under 55	49	6	8	female	high school and less	etc	under 3000 KRW	current non smoker	yes	no	8	abnormal	abnormal
u-33	ulsan	55~65	61	22	5	female	high school and less	married	under 3000 KRW	current smoker	no	yes	4	normal	normal
u-34	ulsan	55~65	79	2	4	male	high school and less	etc	under 3000 KRW	current non smoker	no	yes	3	normal	normal
u-35	ulsan	under 55	68	22	6	female	high school and less	etc	under 3000 KRW	current non smoker	no	yes	7	normal	abnormal
u-36	ulsan	under 55	77	6	3	female	high school and less	etc	under 3000 KRW	current non smoker	no	yes	4	normal	normal
u-37	ulsan	under 55	26	8	10	male	college and more	married	under 3000 KRW	current smoker	no	yes	9	abnormal	abnormal
u-38	ulsan	under 55	56	21	5	male	high school and less	married	under 3000 KRW	current smoker	yes	no	7	normal	abnormal
u-39	ulsan	under 55	82	10	8	female	high school and less	etc	under 3000 KRW	current non smoker	no	yes	6	normal	abnormal
u-40	ulsan	under 55	49	6	7	female	high school and less	etc	under 3000 KRW	current non smoker	no	yes	4	normal	normal
u-41	ulsan	under 55	81	6	3	female	high school and less	etc	under 3000 KRW	current non smoker	no	yes	5	normal	normal
u-42	ulsan	under 55	75	2	7	male	high school and less	etc	under 3000 KRW	current non smoker	no	no	7	normal	abnormal
u-43	ulsan	under 55	25	5	6	male	college and more	single	under 3000 KRW	current smoker	yes	no	6	normal	abnormal
u-44	ulsan	under 55	54	2	5	male	high school and less	married	under 3000 KRW	current smoker	no	yes	6	normal	abnormal
u-45	ulsan	55~65	27	22	3	male	college and more	single	under 3000 KRW	current smoker	yes	no	2	normal	normal
u-46	ulsan	55~65	57	22	6	female	high school and less	married	under 3000 KRW	current non smoker	no	yes	6	normal	abnormal
u-47	ulsan	55~65	62	21	5	female	high school and less	etc	under 3000 KRW	current non smoker	no	yes	5	normal	normal
u-48	ulsan	under 55	55	11	8	female	high school and less	married	3000 KRW and more	current non smoker	no	yes	6	normal	abnormal
u-49	ulsan	under 55	24	3	9	female	college and more	married	3000 KRW and more	current non smoker	no	yes	8	abnormal	abnormal
u-50	ulsan	under 55	59	19	3	female	high school and less	etc	under 3000 KRW	current non smoker	yes	yes	5	normal	normal
u-51	ulsan	55~65	42	10	6	female	high school and less	married	3000 KRW and more	current non smoker	yes	no	7	normal	abnormal
u-52	ulsan	under 55	41	6	8	female	high school and less	married	3000 KRW and more	current non smoker	yes	yes	3	normal	normal
u-53	ulsan	over 65	22	2	7	female	high school and less	single	3000 KRW and more	current non smoker	no	yes	6	normal	abnormal
u-54	ulsan	over 65	50	2	7	male	college and more	married	3000 KRW and more	current smoker	no	yes	9	abnormal	abnormal
u-55	ulsan	over 65	60	10	7	female	high school and less	married	under 3000 KRW	current non smoker	yes	yes	9	abnormal	abnormal
u-56	ulsan	55~65	48	11	6	female	college and more	married	3000 KRW and more	current non smoker	yes	yes	5	normal	normal
u-57	ulsan	55~65	50	21	5	male	college and more	married	3000 KRW and more	current non smoker	yes	no	5	normal	normal
u-58	ulsan	over 65	70	2	5	male	high school and less	married	3000 KRW and more	current non smoker	yes	no	5	normal	normal
u-59	ulsan	over 65	50	10	5	female	high school and less	married	3000 KRW and more	current non smoker	no	no	5	normal	normal
u-60	ulsan	under 55	72	4	7	female	high school and less	married	under 3000 KRW	current non smoker	no	yes	6	normal	abnormal
u-61	ulsan	55~65	61	3	7	male	college and more	married	3000 KRW and more	current non smoker	no	no	5	normal	normal
u-62	ulsan	55~65	49	4	6	male	college and more	married	3000 KRW and more	current smoker	yes	no	7	normal	abnormal
u-63	ulsan	55~65	31	4	8	female	college and more	single	3000 KRW and more	current non smoker	no	yes	6	normal	abnormal
u-64	ulsan	under 55	62	18	7	male	high school and less	married	3000 KRW and more	current non smoker	yes	no	6	normal	abnormal
u-65	ulsan	under 55	32	18	7	female	college and more	single	3000 KRW and more	current non smoker	yes	yes	5	normal	normal
u-66	ulsan	under 55	65	5	7	female	high school and less	etc	3000 KRW and more	current non smoker	no	yes	6	normal	abnormal
u-67	ulsan	under 55	35	5	7	female	high school and less	married	3000 KRW and more	current non smoker	no	no	7	normal	abnormal
u-68	ulsan	over 65	40	5	8	female	high school and less	married	3000 KRW and more	current non smoker	yes	no	8	abnormal	abnormal
u-69	ulsan	over 65	57	19	7	female	high school and less	married	3000 KRW and more	current non smoker	yes	no	3	normal	normal
u-70	ulsan	over 65	39	3	8	female	college and more	married	3000 KRW and more	current non smoker	no	no	8	abnormal	abnormal
u-71	ulsan	55~65	50	10	6	female	college and more	married	3000 KRW and more	current non smoker	yes	no	6	normal	abnormal
u-72	ulsan	55~65	24	10	8	female	college and more	single	3000 KRW and more	current non smoker	yes	no	6	normal	abnormal
u-73	ulsan	under 55	21	7	6	male	college and more	single	3000 KRW and more	current non smoker	yes	no	5	normal	normal
u-74	ulsan	55~65	45	8	5	male	high school and less	married	3000 KRW and more	current non smoker	no	no	7	normal	abnormal
u-75	ulsan	55~65	50	8	7	male	college and more	married	3000 KRW and more	current non smoker	yes	no	6	normal	abnormal
u-76	ulsan	55~65	83	35	7	female	high school and less	etc	under 3000 KRW	current non smoker	no	no	8	abnormal	abnormal
u-77	ulsan	under 55	85	32	6	female	high school and less	etc	under 3000 KRW	current smoker	no	yes	7	normal	abnormal
u-78	ulsan	under 55	73	28	7	female	high school and less	etc	under 3000 KRW	current non smoker	no	yes	6	normal	abnormal
u-79	ulsan	55~65	76	45	8	female	high school and less	married	under 3000 KRW	current non smoker	no	yes	9	abnormal	abnormal
u-80	ulsan	55~65	68	30	8	female	high school and less	married	under 3000 KRW	current non smoker	no	no	7	normal	abnormal
u-81	ulsan	under 55	65	26	6	male	high school and less	married	3000 KRW and more	current non smoker	yes	no	3	normal	normal
u-82	ulsan	under 55	71	3	7	female	high school and less	etc	under 3000 KRW	current non smoker	yes	yes	3	normal	normal
u-83	ulsan	under 55	57	1	5	female	high school and less	married	3000 KRW and more	current non smoker	no	no	5	normal	normal
u-84	ulsan	under 55	24	1	7	female	high school and less	single	3000 KRW and more	current non smoker	no	no	5	normal	normal
u-85	ulsan	55~65	54	18	4	female	high school and less	married	3000 KRW and more	current non smoker	no	no	4	normal	normal
u-86	ulsan	55~65	26	18	3	female	college and more	single	3000 KRW and more	current non smoker	no	yes	4	normal	normal
u-87	ulsan	55~65	50	19	9	female	high school and less	married	3000 KRW and more	current non smoker	no	no	6	normal	abnormal
u-88	ulsan	55~65	22	19	8	female	college and more	single	3000 KRW and more	current non smoker	no	no	6	normal	abnormal
u-89	ulsan	under 55	64	10	8	female	high school and less	married	3000 KRW and more	current non smoker	no	no	8	abnormal	abnormal
u-90	ulsan	under 55	77	12	6	female	high school and less	etc	under 3000 KRW	current non smoker	no	yes	7	normal	abnormal
u-91	ulsan	under 55	29	0	8	male	college and more	married	3000 KRW and more	current smoker	yes	no	5	normal	normal
u-92	ulsan	under 55	50	1	7	female	college and more	married	3000 KRW and more	current non smoker	no	no	8	abnormal	abnormal
u-93	ulsan	under 55	30	4	6	male	high school and less	single	3000 KRW and more	current smoker	yes	no	5	normal	normal
u-94	ulsan	under 55	85	5	6	female	high school and less	etc	under 3000 KRW	current non smoker	no	yes	6	normal	abnormal
u-95	ulsan	under 55	58	4	5	male	high school and less	married	3000 KRW and more	current smoker	no	no	4	normal	normal
u-96	ulsan	under 55	28	3	8	female	college and more	married	3000 KRW and more	current non smoker	yes	yes	5	normal	normal
u-97	ulsan	under 55	63	4	8	male	high school and less	married	3000 KRW and more	current smoker	no	yes	5	normal	normal
u-98	ulsan	under 55	62	30	7	male	high school and less	married	under 3000 KRW	current smoker	yes	yes	7	normal	abnormal
u-99	ulsan	under 55	76	30	6	female	high school and less	etc	3000 KRW and more	current non smoker	no	yes	6	normal	abnormal
u-100	ulsan	under 55	48	5	6	female	high school and less	etc	3000 KRW and more	current non smoker	yes	yes	3	normal	normal
u-101	ulsan	under 55	63	1	7	female	high school and less	etc	under 3000 KRW	current non smoker	no	no	4	normal	normal
u-102	ulsan	under 55	34	1	5	male	college and more	single	under 3000 KRW	current smoker	yes	yes	4	normal	normal
u-103	ulsan	under 55	38	32	6	female	college and more	single	3000 KRW and more	current non smoker	yes	no	5	normal	normal
u-104	ulsan	under 55	68	27	5	male	high school and less	married	3000 KRW and more	current non smoker	yes	no	4	normal	normal
u-105	ulsan	under 55	60	3	4	female	high school and less	married	3000 KRW and more	current non smoker	no	no	3	normal	normal
u-106	ulsan	55~65	68	15	7	male	high school and less	married	under 3000 KRW	current smoker	no	no	9	abnormal	abnormal
u-107	ulsan	55~65	40	13	6	female	college and more	married	3000 KRW and more	current non smoker	no	no	5	normal	normal
u-108	ulsan	55~65	60	21	2	male	high school and less	married	under 3000 KRW	current smoker	yes	no	2	normal	normal
u-109	ulsan	55~65	30	3	6	female	college and more	married	3000 KRW and more	current non smoker	no	yes	10	abnormal	abnormal
u-110	ulsan	55~65	28	20	5	male	college and more	single	under 3000 KRW	current non smoker	yes	no	4	normal	normal
u-111	ulsan	55~65	54	18	2	female	high school and less	etc	under 3000 KRW	current non smoker	yes	no	2	normal	normal
u-112	ulsan	55~65	60	12	8	female	high school and less	married	under 3000 KRW	current non smoker	no	yes	5	normal	normal
u-113	ulsan	55~65	57	8	6	female	high school and less	married	3000 KRW and more	current non smoker	no	yes	6	normal	abnormal
u-114	ulsan	55~65	30	9	6	male	college and more	single	3000 KRW and more	current non smoker	yes	no	7	normal	abnormal
u-115	ulsan	55~65	32	20	10	female	college and more	single	3000 KRW and more	current non smoker	no	no	7	normal	abnormal
u-116	ulsan	55~65	43	13	4	female	high school and less	married	3000 KRW and more	current non smoker	yes	no	3	normal	normal
u-117	ulsan	under 55	35	9	8	female	college and more	married	3000 KRW and more	current non smoker	no	no	2	normal	normal
u-118	ulsan	under 55	33	10	7	female	high school and less	married	under 3000 KRW	current non smoker	yes	yes	8	abnormal	abnormal
u-119	ulsan	55~65	33	5	5	female	high school and less	married	3000 KRW and more	current non smoker	yes	yes	2	normal	normal
u-120	ulsan	under 55	38	5	6	female	high school and less	married	3000 KRW and more	current non smoker	yes	no	3	normal	normal
u-121	ulsan	under 55	36	3	5	female	high school and less	married	3000 KRW and more	current non smoker	yes	yes	5	normal	normal
u-122	ulsan	under 55	76	10	3	female	high school and less	etc	under 3000 KRW	current non smoker	no	no	2	normal	normal
u-123	ulsan	under 55	57	8	5	male	high school and less	married	3000 KRW and more	current non smoker	yes	yes	7	normal	abnormal
u-124	ulsan	under 55	44	8	5	female	high school and less	married	3000 KRW and more	current non smoker	yes	yes	7	normal	abnormal
u-125	ulsan	over 65	45	2	5	female	high school and less	married	3000 KRW and more	current non smoker	no	yes	1	normal	normal
u-126	ulsan	over 65	40	4	3	female	college and more	married	3000 KRW and more	current non smoker	no	yes	2	normal	normal
u-127	ulsan	55~65	33	0	2	female	high school and less	married	under 3000 KRW	current non smoker	yes	yes	3	normal	normal
u-128	ulsan	55~65	46	6	8	male	college and more	married	3000 KRW and more	current smoker	yes	no	5	normal	normal
u-129	ulsan	55~65	35	0	4	female	college and more	married	under 3000 KRW	current non smoker	no	yes	3	normal	normal
u-130	ulsan	over 65	40	5	3	female	college and more	married	3000 KRW and more	current non smoker	no	yes	6	normal	abnormal
u-131	ulsan	over 65	57	15	2	female	high school and less	married	under 3000 KRW	current non smoker	no	yes	3	normal	normal
u-132	ulsan	55~65	56	1	7	female	high school and less	married	3000 KRW and more	current non smoker	no	yes	5	normal	normal
u-133	ulsan	55~65	52	9	6	female	high school and less	married	3000 KRW and more	current non smoker	yes	no	5	normal	normal
u-134	ulsan	55~65	30	15	6	female	college and more	single	3000 KRW and more	current non smoker	yes	no	6	normal	abnormal
u-135	ulsan	55~65	54	4	8	female	high school and less	married	under 3000 KRW	current non smoker	yes	no	7	normal	abnormal
u-136	ulsan	55~65	64	15	6	male	high school and less	married	under 3000 KRW	current non smoker	yes	no	6	normal	abnormal
u-137	ulsan	55~65	36	15	2	female	college and more	married	3000 KRW and more	current non smoker	no	no	7	normal	abnormal
u-138	ulsan	over 65	26	10	3	male	college and more	single	3000 KRW and more	current non smoker	no	no	4	normal	normal
u-139	ulsan	55~65	44	6	3	female	college and more	married	3000 KRW and more	current non smoker	no	no	5	normal	normal
u-140	ulsan	55~65	57	6	6	male	high school and less	married	3000 KRW and more	current non smoker	no	yes	6	normal	abnormal
u-141	ulsan	55~65	26	8	3	female	college and more	single	3000 KRW and more	current non smoker	yes	yes	3	normal	normal
u-142	ulsan	55~65	54	11	3	female	high school and less	married	3000 KRW and more	current non smoker	yes	no	2	normal	normal
u-143	ulsan	55~65	35	0	5	male	college and more	married	3000 KRW and more	current smoker	yes	yes	5	normal	normal
u-144	ulsan	55~65	38	5	5	female	college and more	married	3000 KRW and more	current non smoker	no	yes	4	normal	normal
u-145	ulsan	55~65	38	15	7	female	college and more	married	under 3000 KRW	current non smoker	yes	no	7	normal	abnormal
u-146	ulsan	55~65	39	6	6	male	high school and less	married	3000 KRW and more	current non smoker	no	no	5	normal	normal
u-147	ulsan	55~65	34	2	3	male	college and more	married	3000 KRW and more	current smoker	yes	yes	2	normal	normal
u-148	ulsan	55~65	42	11	6	female	college and more	married	3000 KRW and more	current non smoker	no	yes	5	normal	normal
u-149	ulsan	55~65	72	15	7	female	high school and less	married	under 3000 KRW	current non smoker	no	no	10	abnormal	abnormal
u-150	ulsan	55~65	55	5	4	female	high school and less	married	3000 KRW and more	current non smoker	no	no	5	normal	normal
u-151	ulsan	55~65	50	15	8	female	college and more	married	3000 KRW and more	current non smoker	yes	no	9	abnormal	abnormal
u-152	ulsan	55~65	42	14	6	female	college and more	married	3000 KRW and more	current non smoker	no	no	0	normal	normal
u-153	ulsan	55~65	42	7	5	female	college and more	married	3000 KRW and more	current non smoker	no	yes	7	normal	abnormal
u-154	ulsan	55~65	51	3	5	female	high school and less	married	3000 KRW and more	current non smoker	yes	yes	4	normal	normal
u-155	ulsan	55~65	39	5	5	female	college and more	married	3000 KRW and more	current non smoker	yes	yes	4	normal	normal
u-156	ulsan	under 55	36	5	3	female	college and more	married	3000 KRW and more	current non smoker	no	yes	2	normal	normal
u-157	ulsan	under 55	34	6	3	female	college and more	married	under 3000 KRW	current non smoker	no	yes	3	normal	normal
u-158	ulsan	under 55	26	2	2	female	college and more	single	3000 KRW and more	current non smoker	no	yes	1	normal	normal
u-159	ulsan	under 55	71	11	3	female	high school and less	etc	under 3000 KRW	current non smoker	no	no	1	normal	normal
u-160	ulsan	under 55	65	15	5	female	high school and less	married	under 3000 KRW	current non smoker	no	no	8	abnormal	abnormal
u-161	ulsan	under 55	52	12	7	female	high school and less	married	3000 KRW and more	current non smoker	yes	no	7	normal	abnormal
u-162	ulsan	under 55	29	12	7	male	high school and less	single	3000 KRW and more	current non smoker	yes	yes	7	normal	abnormal
u-163	ulsan	under 55	40	5	5	female	college and more	married	3000 KRW and more	current non smoker	no	no	9	abnormal	abnormal
u-164	ulsan	under 55	31	0	7	female	college and more	married	under 3000 KRW	current non smoker	yes	yes	4	normal	normal
u-165	ulsan	over 65	62	6	3	male	high school and less	married	3000 KRW and more	current smoker	yes	yes	2	normal	normal
u-166	ulsan	over 65	27	6	5	female	college and more	single	3000 KRW and more	current non smoker	no	yes	4	normal	normal
u-167	ulsan	over 65	48	8	10	female	college and more	married	3000 KRW and more	current non smoker	yes	no	7	normal	abnormal
u-168	ulsan	over 65	46	9	3	female	college and more	married	3000 KRW and more	current non smoker	no	yes	2	normal	normal
u-169	ulsan	over 65	67	1	5	male	high school and less	married	3000 KRW and more	current non smoker	no	yes	0	normal	normal
u-170	ulsan	55~65	64	22	5	male	high school and less	married	3000 KRW and more	current non smoker	yes	yes	3	normal	normal
u-171	ulsan	55~65	29	1	7	male	college and more	single	3000 KRW and more	current smoker	no	no	7	normal	abnormal
u-172	ulsan	under 55	72	27	4	male	high school and less	married	under 3000 KRW	current non smoker	yes	yes	3	normal	normal
u-173	ulsan	55~65	73	71	9	male	high school and less	married	3000 KRW and more	current non smoker	no	yes	2	normal	normal
u-174	ulsan	over 65	67	18	8	female	high school and less	married	under 3000 KRW	current non smoker	no	no	8	abnormal	abnormal
u-175	ulsan	over 65	40	1	3	female	college and more	etc	3000 KRW and more	current non smoker	yes	yes	4	normal	normal
u-176	ulsan	55~65	21	10	5	female	college and more	single	3000 KRW and more	current non smoker	no	yes	1	normal	normal
u-177	ulsan	under 55	66	15	8	male	high school and less	married	under 3000 KRW	current non smoker	no	yes	3	normal	normal
u-178	ulsan	over 65	37	5	7	female	college and more	married	3000 KRW and more	current non smoker	no	yes	7	normal	abnormal
u-179	ulsan	over 65	34	5	3	female	high school and less	married	3000 KRW and more	current non smoker	no	yes	1	normal	normal
u-180	ulsan	over 65	60	5	5	female	high school and less	etc	3000 KRW and more	current non smoker	no	yes	5	normal	normal
u-181	ulsan	over 65	30	1	8	male	college and more	single	3000 KRW and more	current non smoker	yes	yes	3	normal	normal
u-182	ulsan	over 65	71	3	2	male	high school and less	married	under 3000 KRW	current non smoker	yes	yes	1	normal	normal
u-183	ulsan	over 65	36	3	5	female	college and more	single	3000 KRW and more	current non smoker	yes	no	3	normal	normal
u-184	ulsan	under 55	56	2	9	male	high school and less	married	3000 KRW and more	current smoker	yes	yes	6	normal	abnormal
u-185	ulsan	under 55	22	1	8	female	college and more	single	3000 KRW and more	current non smoker	no	yes	4	normal	normal
u-186	ulsan	over 65	23	0	1	female	high school and less	single	3000 KRW and more	current non smoker	yes	no	1	normal	normal
u-187	ulsan	under 55	51	5	5	female	high school and less	married	3000 KRW and more	current non smoker	no	yes	5	normal	normal
u-188	ulsan	under 55	30	5	4	female	college and more	single	3000 KRW and more	current non smoker	yes	yes	3	normal	normal
u-189	ulsan	under 55	55	3	5	female	high school and less	married	3000 KRW and more	current non smoker	yes	yes	4	normal	normal
u-190	ulsan	under 55	26	2	10	female	college and more	single	3000 KRW and more	current non smoker	yes	yes	10	abnormal	abnormal
u-191	ulsan	under 55	46	3	3	male	high school and less	married	3000 KRW and more	current non smoker	yes	yes	2	normal	normal
u-192	ulsan	under 55	42	1	5	female	college and more	married	3000 KRW and more	current non smoker	no	yes	8	abnormal	abnormal
u-193	ulsan	under 55	27	4	3	male	college and more	single	3000 KRW and more	current non smoker	yes	no	2	normal	normal
u-194	ulsan	under 55	53	4	7	female	college and more	married	3000 KRW and more	current non smoker	no	no	3	normal	normal
u-195	ulsan	over 65	61	2	7	male	high school and less	married	under 3000 KRW	current smoker	yes	no	8	abnormal	abnormal
u-196	ulsan	55~65	57	18	2	male	high school and less	married	under 3000 KRW	current smoker	yes	no	2	normal	normal
u-197	ulsan	55~65	28	1	7	female	college and more	married	under 3000 KRW	current non smoker	yes	yes	7	normal	abnormal
u-198	ulsan	55~65	29	4	3	female	college and more	married	under 3000 KRW	current non smoker	no	yes	3	normal	normal
u-199	ulsan	under 55	34	1	8	female	high school and less	etc	under 3000 KRW	current smoker	yes	yes	3	normal	normal
u-200	ulsan	under 55	37	0	3	male	high school and less	single	under 3000 KRW	current smoker	yes	yes	2	normal	normal
u-201	ulsan	55~65	40	3	2	female	high school and less	married	3000 KRW and more	current non smoker	yes	no	8	abnormal	abnormal
u-202	ulsan	under 55	67	5	2	male	high school and less	married	under 3000 KRW	current non smoker	yes	no	2	normal	normal
u-203	ulsan	under 55	40	10	5	female	college and more	married	3000 KRW and more	current non smoker	no	yes	3	normal	normal
u-204	ulsan	under 55	43	7	4	female	college and more	married	3000 KRW and more	current non smoker	no	yes	6	normal	abnormal
u-205	ulsan	under 55	61	15	5	female	high school and less	married	under 3000 KRW	current non smoker	no	yes	5	normal	normal
u-206	ulsan	under 55	36	9	5	female	college and more	married	under 3000 KRW	current non smoker	no	yes	4	normal	normal
u-207	ulsan	under 55	39	19	4	male	college and more	married	3000 KRW and more	current smoker	yes	yes	2	normal	normal
u-208	ulsan	under 55	46	20	6	female	high school and less	married	3000 KRW and more	current non smoker	yes	yes	7	normal	abnormal
u-209	ulsan	under 55	56	20	5	male	high school and less	married	3000 KRW and more	current non smoker	yes	yes	2	normal	normal
u-210	ulsan	under 55	32	3	3	female	college and more	married	3000 KRW and more	current non smoker	no	yes	5	normal	normal
u-211	ulsan	under 55	67	15	0	male	high school and less	married	under 3000 KRW	current non smoker	yes	no	1	normal	normal
u-212	ulsan	under 55	59	14	0	female	high school and less	married	under 3000 KRW	current non smoker	no	no	3	normal	normal
u-213	ulsan	under 55	65	17	6	female	high school and less	married	3000 KRW and more	current non smoker	no	no	5	normal	normal
u-214	ulsan	under 55	45	21	5	female	high school and less	married	under 3000 KRW	current non smoker	yes	yes	4	normal	normal
u-215	ulsan	under 55	53	21	6	male	high school and less	married	under 3000 KRW	current smoker	yes	yes	5	normal	normal
u-216	ulsan	under 55	90	0	3	male	high school and less	etc	under 3000 KRW	current smoker	no	yes	2	normal	normal
u-217	ulsan	under 55	37	5	5	female	college and more	married	3000 KRW and more	current non smoker	no	yes	4	normal	normal
u-218	ulsan	under 55	58	19	7	female	high school and less	married	under 3000 KRW	current non smoker	no	yes	6	normal	abnormal
u-219	ulsan	under 55	54	9	4	male	high school and less	etc	3000 KRW and more	current non smoker	yes	yes	4	normal	normal
u-220	ulsan	under 55	24	9	7	male	college and more	single	3000 KRW and more	current non smoker	yes	yes	5	normal	normal
u-221	ulsan	55~65	23	1	3	female	college and more	single	under 3000 KRW	current non smoker	yes	yes	4	normal	normal
u-222	ulsan	under 55	39	6	5	female	college and more	married	3000 KRW and more	current non smoker	no	no	7	normal	abnormal
u-223	ulsan	under 55	58	0	6	male	high school and less	married	3000 KRW and more	current smoker	yes	yes	5	normal	normal
u-224	ulsan	under 55	43	3	8	female	high school and less	married	3000 KRW and more	current non smoker	yes	yes	8	abnormal	abnormal
u-225	ulsan	under 55	40	6	6	female	high school and less	married	3000 KRW and more	current non smoker	yes	yes	8	abnormal	abnormal
u-226	ulsan	under 55	55	18	7	female	college and more	married	3000 KRW and more	current non smoker	no	yes	8	abnormal	abnormal
u-227	ulsan	under 55	54	7	6	female	high school and less	married	3000 KRW and more	current non smoker	no	yes	6	normal	abnormal
u-228	ulsan	under 55	24	0	5	male	college and more	single	under 3000 KRW	current non smoker	yes	no	2	normal	normal
u-229	ulsan	under 55	56	11	8	male	high school and less	married	3000 KRW and more	current non smoker	yes	no	4	normal	normal
u-230	ulsan	under 55	67	15	7	female	high school and less	married	3000 KRW and more	current non smoker	no	no	2	normal	normal
u-231	ulsan	under 55	47	8	5	female	high school and less	married	3000 KRW and more	current non smoker	yes	yes	7	normal	abnormal
u-232	ulsan	under 55	88	8	3	female	high school and less	etc	3000 KRW and more	current non smoker	no	yes	3	normal	normal
u-233	ulsan	under 55	56	25	6	female	high school and less	married	3000 KRW and more	current smoker	no	no	5	normal	normal
u-234	ulsan	under 55	28	25	3	female	college and more	single	3000 KRW and more	current non smoker	yes	no	4	normal	normal
u-235	ulsan	55~65	47	7	6	female	high school and less	married	3000 KRW and more	current non smoker	yes	yes	4	normal	normal
u-236	ulsan	under 55	81	28	7	female	high school and less	married	under 3000 KRW	current non smoker	no	yes	4	normal	normal
u-237	ulsan	under 55	78	25	2	male	high school and less	etc	under 3000 KRW	current non smoker	yes	no	2	normal	normal
u-238	ulsan	55~65	61	28	7	female	high school and less	etc	3000 KRW and more	current non smoker	yes	yes	7	normal	abnormal
u-239	ulsan	under 55	54	3	8	female	high school and less	etc	3000 KRW and more	current non smoker	yes	yes	4	normal	normal
u-240	ulsan	under 55	28	3	4	female	high school and less	single	under 3000 KRW	current non smoker	no	yes	3	normal	normal
u-241	ulsan	55~65	26	0	2	male	college and more	single	under 3000 KRW	current non smoker	yes	no	2	normal	normal
u-242	ulsan	55~65	25	0	6	male	high school and less	single	under 3000 KRW	current smoker	yes	no	3	normal	normal
u-243	ulsan	55~65	39	1	5	female	high school and less	single	under 3000 KRW	current non smoker	yes	no	2	normal	normal
u-244	ulsan	under 55	52	1	7	female	high school and less	etc	3000 KRW and more	current non smoker	yes	yes	6	normal	abnormal
u-245	ulsan	under 55	26	1	8	male	college and more	single	3000 KRW and more	current non smoker	no	yes	6	normal	abnormal
u-246	ulsan	under 55	70	23	7	female	high school and less	etc	under 3000 KRW	current non smoker	no	yes	8	abnormal	abnormal
u-247	ulsan	under 55	53	17	8	male	college and more	married	3000 KRW and more	current smoker	yes	yes	6	normal	abnormal
u-248	ulsan	under 55	47	17	7	female	college and more	married	3000 KRW and more	current non smoker	no	no	5	normal	normal
u-249	ulsan	under 55	60	11	6	female	high school and less	etc	under 3000 KRW	current non smoker	yes	yes	7	normal	abnormal
u-250	ulsan	55~65	54	13	5	female	high school and less	married	3000 KRW and more	current non smoker	yes	yes	4	normal	normal
u-251	ulsan	55~65	51	13	6	female	college and more	married	3000 KRW and more	current non smoker	yes	no	6	normal	abnormal
u-252	ulsan	55~65	20	6	6	female	college and more	single	3000 KRW and more	current non smoker	no	no	6	normal	abnormal
u-253	ulsan	55~65	39	13	10	female	college and more	married	3000 KRW and more	current non smoker	no	no	7	normal	abnormal
u-254	ulsan	55~65	71	6	3	male	high school and less	etc	3000 KRW and more	current smoker	yes	yes	5	normal	normal
u-255	ulsan	55~65	34	0	3	male	high school and less	single	3000 KRW and more	current non smoker	yes	yes	5	normal	normal
u-256	ulsan	55~65	26	1	2	male	college and more	single	under 3000 KRW	current smoker	yes	yes	2	normal	normal
u-257	ulsan	55~65	71	15	6	male	high school and less	married	under 3000 KRW	current non smoker	yes	no	3	normal	normal
u-258	ulsan	under 55	22	0	2	male	college and more	single	under 3000 KRW	current non smoker	yes	yes	3	normal	normal
u-259	ulsan	under 55	59	24	7	female	high school and less	married	3000 KRW and more	current non smoker	no	yes	5	normal	normal
u-260	ulsan	over 65	73	7	6	female	high school and less	etc	3000 KRW and more	current non smoker	no	no	7	normal	abnormal
u-261	ulsan	under 55	46	20	7	female	college and more	married	3000 KRW and more	current non smoker	yes	no	8	abnormal	abnormal
u-262	ulsan	under 55	50	20	5	male	high school and less	married	3000 KRW and more	current smoker	yes	yes	6	normal	abnormal
u-263	ulsan	under 55	34	0	8	female	high school and less	married	3000 KRW and more	current non smoker	yes	no	8	abnormal	abnormal
u-264	ulsan	under 55	46	10	6	female	college and more	married	3000 KRW and more	current non smoker	no	no	7	normal	abnormal
u-265	ulsan	under 55	51	5	7	male	college and more	married	3000 KRW and more	current smoker	yes	yes	7	normal	abnormal
u-266	ulsan	under 55	33	3	7	female	college and more	married	3000 KRW and more	current non smoker	no	yes	6	normal	abnormal
u-267	ulsan	under 55	64	10	5	female	high school and less	etc	under 3000 KRW	current non smoker	no	yes	5	normal	normal
u-268	ulsan	under 55	44	19	6	female	college and more	married	3000 KRW and more	current non smoker	yes	no	6	normal	abnormal
u-269	ulsan	under 55	43	10	6	female	college and more	married	3000 KRW and more	current non smoker	yes	yes	9	abnormal	abnormal
u-270	ulsan	under 55	29	3	6	female	college and more	single	3000 KRW and more	current non smoker	no	yes	3	normal	normal
u-271	ulsan	under 55	53	3	6	female	high school and less	married	3000 KRW and more	current non smoker	no	yes	4	normal	normal
u-272	ulsan	under 55	32	2	5	female	college and more	married	3000 KRW and more	current non smoker	no	no	7	normal	abnormal
u-273	ulsan	under 55	24	2	6	female	college and more	single	under 3000 KRW	current non smoker	no	yes	6	normal	abnormal
u-274	ulsan	under 55	50	2	10	female	college and more	etc	3000 KRW and more	current non smoker	no	yes	6	normal	abnormal
u-275	ulsan	under 55	45	19	4	female	college and more	married	3000 KRW and more	current non smoker	no	no	4	normal	normal
u-276	ulsan	under 55	73	0	6	male	high school and less	etc	under 3000 KRW	current non smoker	no	no	6	normal	abnormal
u-277	ulsan	under 55	32	3	6	female	college and more	married	3000 KRW and more	current non smoker	no	yes	4	normal	normal
u-278	ulsan	under 55	45	3	6	female	college and more	married	3000 KRW and more	current non smoker	yes	yes	5	normal	normal
u-279	ulsan	under 55	76	5	5	female	high school and less	etc	under 3000 KRW	current non smoker	no	yes	5	normal	normal
u-280	ulsan	under 55	45	19	8	female	high school and less	married	3000 KRW and more	current non smoker	yes	no	7	normal	abnormal
u-281	ulsan	under 55	32	5	6	female	college and more	married	3000 KRW and more	current non smoker	no	yes	4	normal	normal
u-282	ulsan	under 55	32	5	6	female	college and more	married	3000 KRW and more	current non smoker	yes	no	5	normal	normal
u-283	ulsan	under 55	34	3	7	female	college and more	married	3000 KRW and more	current non smoker	no	no	7	normal	abnormal
u-284	ulsan	over 65	49	8	6	female	high school and less	married	3000 KRW and more	current non smoker	yes	no	7	normal	abnormal
u-285	ulsan	over 65	69	7	7	female	college and more	married	under 3000 KRW	current non smoker	no	yes	7	normal	abnormal
u-286	ulsan	over 65	54	13	7	female	college and more	married	3000 KRW and more	current non smoker	no	yes	6	normal	abnormal
u-287	ulsan	over 65	56	4	7	female	high school and less	married	3000 KRW and more	current non smoker	no	yes	6	normal	abnormal
u-288	ulsan	over 65	68	8	10	female	high school and less	etc	under 3000 KRW	current non smoker	yes	yes	9	abnormal	abnormal
u-289	ulsan	over 65	40	13	9	female	college and more	married	3000 KRW and more	current non smoker	yes	yes	9	abnormal	abnormal
u-290	ulsan	over 65	50	14	9	female	high school and less	married	3000 KRW and more	current non smoker	yes	no	7	normal	abnormal
u-291	ulsan	over 65	20	14	8	male	college and more	single	3000 KRW and more	current non smoker	yes	no	7	normal	abnormal
u-292	ulsan	over 65	52	13	2	female	college and more	married	3000 KRW and more	current non smoker	yes	no	2	normal	normal
u-293	ulsan	over 65	71	10	8	male	college and more	married	3000 KRW and more	current non smoker	yes	yes	5	normal	normal
u-294	ulsan	over 65	61	14	5	female	high school and less	married	under 3000 KRW	current non smoker	yes	yes	5	normal	normal
u-295	ulsan	55~65	34	6	9	female	college and more	married	3000 KRW and more	current non smoker	no	yes	2	normal	normal
u-296	ulsan	55~65	31	3	6	female	college and more	married	under 3000 KRW	current non smoker	no	yes	6	normal	abnormal
u-297	ulsan	55~65	54	1	8	female	high school and less	married	3000 KRW and more	current non smoker	no	yes	4	normal	normal
u-298	ulsan	over 65	36	4	8	female	college and more	married	3000 KRW and more	current non smoker	yes	no	3	normal	normal
u-299	ulsan	over 65	39	1	7	male	high school and less	married	3000 KRW and more	current non smoker	yes	yes	9	abnormal	abnormal
u-300	ulsan	over 65	36	2	7	female	college and more	married	3000 KRW and more	current non smoker	yes	no	6	normal	abnormal
u-301	ulsan	over 65	52	15	6	female	college and more	married	3000 KRW and more	current non smoker	no	yes	6	normal	abnormal
u-302	ulsan	over 65	63	5	7	male	high school and less	married	under 3000 KRW	current non smoker	no	yes	8	abnormal	abnormal
u-303	ulsan	over 65	39	8	8	female	college and more	married	3000 KRW and more	current non smoker	yes	no	7	normal	abnormal
u-304	ulsan	over 65	28	1	5	female	college and more	married	3000 KRW and more	current non smoker	yes	yes	0	normal	normal
u-305	ulsan	over 65	46	13	6	male	college and more	married	3000 KRW and more	current smoker	yes	no	5	normal	normal
u-306	ulsan	over 65	43	2	7	female	high school and less	married	3000 KRW and more	current non smoker	yes	yes	7	normal	abnormal
u-307	ulsan	over 65	35	4	7	female	college and more	married	3000 KRW and more	current non smoker	no	yes	5	normal	normal
u-308	ulsan	over 65	29	7	3	female	college and more	married	3000 KRW and more	current non smoker	no	yes	4	normal	normal
u-309	ulsan	over 65	69	13	3	male	high school and less	married	under 3000 KRW	current non smoker	yes	yes	3	normal	normal
u-310	ulsan	over 65	29	2	8	female	college and more	married	3000 KRW and more	current non smoker	no	yes	9	abnormal	abnormal
u-311	ulsan	over 65	48	15	3	male	college and more	married	under 3000 KRW	current non smoker	yes	no	3	normal	normal
u-312	ulsan	over 65	26	2	0	female	college and more	married	3000 KRW and more	current non smoker	no	yes	3	normal	normal
u-313	ulsan	over 65	23	10	5	female	college and more	single	3000 KRW and more	current non smoker	yes	no	6	normal	abnormal
u-314	ulsan	over 65	52	14	4	female	college and more	married	3000 KRW and more	current non smoker	no	no	5	normal	normal
u-315	ulsan	over 65	41	7	7	female	high school and less	married	3000 KRW and more	current non smoker	yes	no	7	normal	abnormal
u-316	ulsan	over 65	25	15	7	female	college and more	single	3000 KRW and more	current non smoker	yes	no	7	normal	abnormal
u-317	ulsan	over 65	51	15	5	female	high school and less	married	3000 KRW and more	current non smoker	yes	no	5	normal	normal
u-318	ulsan	over 65	49	15	3	female	college and more	married	under 3000 KRW	current non smoker	no	yes	3	normal	normal
u-319	ulsan	over 65	54	15	3	male	high school and less	married	3000 KRW and more	current non smoker	yes	yes	3	normal	normal
u-320	ulsan	over 65	45	2	2	female	high school and less	married	3000 KRW and more	current non smoker	yes	yes	2	normal	normal
u-321	ulsan	over 65	50	2	1	male	college and more	married	3000 KRW and more	current smoker	yes	no	1	normal	normal
u-322	ulsan	over 65	44	10	4	female	college and more	married	3000 KRW and more	current non smoker	no	no	5	normal	normal
u-323	ulsan	over 65	51	5	4	female	college and more	married	3000 KRW and more	current non smoker	yes	yes	4	normal	normal
u-324	ulsan	over 65	27	5	3	male	college and more	single	3000 KRW and more	current non smoker	yes	no	4	normal	normal
u-325	ulsan	55~65	42	5	6	female	high school and less	married	3000 KRW and more	current non smoker	yes	no	3	normal	normal
u-326	ulsan	55~65	21	3	7	female	college and more	single	3000 KRW and more	current non smoker	yes	yes	5	normal	normal
u-327	ulsan	55~65	79	3	5	female	high school and less	etc	3000 KRW and more	current non smoker	no	yes	5	normal	normal
u-328	ulsan	over 65	63	4	5	female	high school and less	married	3000 KRW and more	current non smoker	yes	yes	8	abnormal	abnormal
u-329	ulsan	under 55	58	13	7	female	high school and less	married	3000 KRW and more	current non smoker	no	no	6	normal	abnormal
u-330	ulsan	under 55	32	13	8	male	college and more	single	3000 KRW and more	current non smoker	no	no	8	abnormal	abnormal
u-331	ulsan	under 55	70	1	5	female	high school and less	etc	under 3000 KRW	current smoker	no	yes	3	normal	normal
u-332	ulsan	under 55	54	13	6	female	high school and less	married	3000 KRW and more	current non smoker	yes	yes	8	abnormal	abnormal
u-333	ulsan	under 55	27	4	3	female	college and more	single	3000 KRW and more	current non smoker	yes	yes	4	normal	normal
u-334	ulsan	under 55	38	1	7	female	high school and less	married	3000 KRW and more	current non smoker	yes	no	6	normal	abnormal
u-335	ulsan	under 55	66	1	5	male	high school and less	etc	3000 KRW and more	current non smoker	no	yes	4	normal	normal
u-336	ulsan	under 55	35	4	6	female	high school and less	married	3000 KRW and more	current non smoker	yes	yes	3	normal	normal
u-337	ulsan	under 55	56	20	2	female	high school and less	married	3000 KRW and more	current non smoker	yes	no	2	normal	normal
u-338	ulsan	under 55	30	20	3	female	college and more	single	3000 KRW and more	current non smoker	yes	yes	3	normal	normal
u-339	ulsan	under 55	45	14	8	female	high school and less	married	3000 KRW and more	current non smoker	yes	no	3	normal	normal
u-340	ulsan	under 55	34	3	6	male	college and more	married	3000 KRW and more	current non smoker	yes	yes	4	normal	normal
u-341	ulsan	under 55	47	22	7	female	college and more	married	3000 KRW and more	current non smoker	no	no	4	normal	normal
u-342	ulsan	under 55	50	22	4	male	college and more	married	3000 KRW and more	current non smoker	yes	no	5	normal	normal
u-343	ulsan	under 55	35	24	6	female	college and more	married	3000 KRW and more	current non smoker	no	yes	3	normal	normal
u-344	ulsan	under 55	52	24	6	female	high school and less	married	3000 KRW and more	current non smoker	yes	no	5	normal	normal
u-345	ulsan	under 55	26	24	4	female	college and more	single	3000 KRW and more	current non smoker	yes	yes	2	normal	normal
u-346	ulsan	under 55	47	5	2	female	college and more	married	3000 KRW and more	current non smoker	yes	yes	6	normal	abnormal
u-347	ulsan	under 55	50	5	5	male	college and more	married	3000 KRW and more	current smoker	yes	yes	3	normal	normal
u-348	ulsan	under 55	80	3	2	female	high school and less	etc	under 3000 KRW	current non smoker	no	yes	1	normal	normal
u-349	ulsan	55~65	40	6	6	female	college and more	married	3000 KRW and more	current non smoker	yes	no	4	normal	normal
u-350	ulsan	55~65	32	1	5	male	college and more	single	3000 KRW and more	current smoker	yes	yes	7	normal	abnormal
u-351	ulsan	55~65	74	1	2	female	high school and less	etc	under 3000 KRW	current non smoker	no	no	2	normal	normal
u-352	ulsan	55~65	37	0	6	male	high school and less	single	3000 KRW and more	current smoker	no	no	4	normal	normal
u-353	ulsan	over 65	29	18	7	male	college and more	single	3000 KRW and more	current smoker	yes	yes	3	normal	normal
u-354	ulsan	over 65	52	18	3	female	high school and less	married	3000 KRW and more	current non smoker	yes	yes	4	normal	normal
u-355	ulsan	over 65	45	10	8	female	high school and less	married	3000 KRW and more	current non smoker	yes	yes	8	abnormal	abnormal
u-356	ulsan	over 65	50	10	3	male	high school and less	married	3000 KRW and more	current non smoker	yes	no	6	normal	abnormal
u-357	ulsan	over 65	42	5	5	female	college and more	married	3000 KRW and more	current non smoker	yes	no	1	normal	normal
u-358	ulsan	over 65	44	12	2	female	high school and less	married	3000 KRW and more	current non smoker	yes	no	2	normal	normal
u-359	ulsan	over 65	45	17	6	female	high school and less	married	3000 KRW and more	current non smoker	yes	no	4	normal	normal
u-360	ulsan	over 65	50	17	5	male	college and more	married	3000 KRW and more	current non smoker	yes	no	4	normal	normal
u-361	ulsan	over 65	54	18	4	female	high school and less	married	3000 KRW and more	current non smoker	yes	no	5	normal	normal
u-362	ulsan	over 65	26	18	8	female	college and more	single	3000 KRW and more	current non smoker	yes	no	4	normal	normal
u-363	ulsan	over 65	43	4	6	female	college and more	married	3000 KRW and more	current non smoker	yes	no	3	normal	normal
u-364	ulsan	over 65	46	4	3	female	high school and less	married	3000 KRW and more	current non smoker	yes	no	3	normal	normal
u-365	ulsan	over 65	62	17	6	female	high school and less	married	3000 KRW and more	current non smoker	no	yes	4	normal	normal
u-366	ulsan	over 65	36	17	6	male	college and more	single	3000 KRW and more	current smoker	yes	yes	4	normal	normal
u-367	ulsan	55~65	47	6	4	female	high school and less	married	3000 KRW and more	current non smoker	yes	yes	3	normal	normal
u-368	ulsan	55~65	51	6	6	male	high school and less	married	3000 KRW and more	current non smoker	no	yes	4	normal	normal
u-369	ulsan	55~65	39	9	3	female	college and more	married	3000 KRW and more	current non smoker	no	yes	5	normal	normal
u-370	ulsan	55~65	43	1	6	female	college and more	married	3000 KRW and more	current non smoker	yes	no	3	normal	normal
u-371	ulsan	over 65	53	18	2	female	high school and less	married	3000 KRW and more	current non smoker	yes	no	3	normal	normal
u-372	ulsan	over 65	29	18	2	male	college and more	single	3000 KRW and more	current non smoker	yes	yes	2	normal	normal
u-373	ulsan	55~65	52	18	8	female	high school and less	married	3000 KRW and more	current non smoker	yes	no	5	normal	normal
u-374	ulsan	55~65	23	18	6	female	college and more	single	3000 KRW and more	current non smoker	yes	yes	5	normal	normal
u-375	ulsan	under 55	40	1	7	female	college and more	married	3000 KRW and more	current non smoker	yes	no	5	normal	normal
u-376	ulsan	under 55	53	17	2	female	high school and less	married	3000 KRW and more	current non smoker	no	no	2	normal	normal
u-377	ulsan	55~65	56	6	6	male	college and more	married	3000 KRW and more	current non smoker	no	no	4	normal	normal
u-378	ulsan	55~65	24	6	5	female	college and more	single	3000 KRW and more	current non smoker	no	yes	4	normal	normal
u-379	ulsan	over 65	34	1	5	female	college and more	married	3000 KRW and more	current non smoker	no	yes	8	abnormal	abnormal
u-380	ulsan	over 65	50	17	7	female	high school and less	married	3000 KRW and more	current non smoker	no	no	6	normal	abnormal
u-381	ulsan	over 65	23	17	3	female	college and more	single	3000 KRW and more	current non smoker	yes	yes	5	normal	normal
u-382	ulsan	over 65	31	2	6	female	college and more	married	3000 KRW and more	current non smoker	yes	yes	5	normal	normal
u-383	ulsan	55~65	36	8	7	female	college and more	married	3000 KRW and more	current non smoker	yes	yes	7	normal	abnormal
u-384	ulsan	55~65	49	18	6	female	high school and less	married	3000 KRW and more	current non smoker	yes	no	3	normal	normal
u-385	ulsan	55~65	50	18	6	male	high school and less	married	3000 KRW and more	current non smoker	yes	no	4	normal	normal
u-386	ulsan	55~65	49	15	2	female	high school and less	married	3000 KRW and more	current non smoker	yes	yes	3	normal	normal
u-387	ulsan	55~65	50	15	2	male	college and more	married	3000 KRW and more	current non smoker	no	yes	2	normal	normal
u-388	ulsan	55~65	55	17	7	female	college and more	married	3000 KRW and more	current non smoker	no	no	4	normal	normal
u-389	ulsan	55~65	46	18	4	female	high school and less	married	3000 KRW and more	current non smoker	yes	yes	4	normal	normal
u-390	ulsan	55~65	50	18	7	male	high school and less	married	3000 KRW and more	current non smoker	yes	no	4	normal	normal
u-391	ulsan	under 55	55	8	7	female	college and more	etc	under 3000 KRW	current non smoker	yes	no	3	normal	normal
u-392	ulsan	under 55	31	9	3	male	college and more	single	3000 KRW and more	current smoker	yes	yes	2	normal	normal
u-393	ulsan	under 55	34	6	0	female	college and more	married	under 3000 KRW	current non smoker	yes	no	0	normal	normal
u-394	ulsan	55~65	45	17	6	female	college and more	married	3000 KRW and more	current non smoker	no	yes	3	normal	normal
u-395	ulsan	55~65	32	1	4	male	college and more	single	3000 KRW and more	current non smoker	yes	yes	4	normal	normal
u-396	ulsan	over 65	57	5	7	female	high school and less	married	3000 KRW and more	current non smoker	yes	no	5	normal	normal
u-397	ulsan	over 65	30	3	2	female	college and more	married	3000 KRW and more	current non smoker	no	yes	3	normal	normal
u-398	ulsan	over 65	58	5	3	male	high school and less	married	3000 KRW and more	current non smoker	yes	no	4	normal	normal
u-399	ulsan	over 65	28	2	6	female	college and more	married	3000 KRW and more	current non smoker	no	yes	6	normal	abnormal
u-400	ulsan	over 65	39	5	5	female	college and more	married	3000 KRW and more	current non smoker	yes	no	6	normal	abnormal
u-401	ulsan	over 65	53	3	5	female	high school and less	married	3000 KRW and more	current non smoker	no	yes	10	abnormal	abnormal
u-402	ulsan	over 65	30	3	6	male	college and more	single	3000 KRW and more	current non smoker	yes	yes	7	normal	abnormal
u-403	ulsan	55~65	38	0	6	female	college and more	married	3000 KRW and more	current non smoker	yes	yes	2	normal	normal
u-404	ulsan	55~65	38	1	7	female	college and more	married	3000 KRW and more	current non smoker	no	yes	5	normal	normal
u-405	ulsan	55~65	43	4	5	female	college and more	married	3000 KRW and more	current non smoker	no	no	2	normal	normal
u-406	ulsan	under 55	74	3	7	female	high school and less	etc	under 3000 KRW	current non smoker	no	yes	6	normal	abnormal
u-407	ulsan	under 55	36	3	10	female	high school and less	married	3000 KRW and more	current smoker	no	yes	4	normal	normal
u-408	ulsan	55~65	52	3	6	female	high school and less	married	3000 KRW and more	current non smoker	yes	no	6	normal	abnormal
u-409	ulsan	55~65	28	3	7	female	college and more	single	3000 KRW and more	current non smoker	yes	yes	7	normal	abnormal
u-410	ulsan	under 55	73	15	6	female	high school and less	married	under 3000 KRW	current non smoker	no	yes	5	normal	normal
u-411	ulsan	under 55	72	20	6	male	high school and less	married	under 3000 KRW	current non smoker	yes	yes	4	normal	normal
u-412	ulsan	under 55	73	20	2	male	high school and less	etc	under 3000 KRW	current smoker	yes	yes	3	normal	normal
u-413	ulsan	under 55	50	1	2	female	high school and less	married	3000 KRW and more	current non smoker	yes	no	2	normal	normal
u-414	ulsan	under 55	68	3	7	male	high school and less	married	3000 KRW and more	current non smoker	no	no	7	normal	abnormal
u-415	ulsan	under 55	41	3	7	female	college and more	etc	3000 KRW and more	current non smoker	no	yes	7	normal	abnormal
u-416	ulsan	55~65	65	20	2	female	high school and less	married	3000 KRW and more	current non smoker	yes	yes	3	normal	normal
u-417	ulsan	55~65	30	20	2	female	college and more	single	3000 KRW and more	current non smoker	yes	yes	3	normal	normal
u-418	ulsan	55~65	51	5	3	female	college and more	married	3000 KRW and more	current non smoker	yes	no	5	normal	normal
u-419	ulsan	under 55	53	0	6	male	high school and less	etc	3000 KRW and more	current non smoker	yes	no	5	normal	normal
u-420	ulsan	under 55	20	0	5	male	college and more	single	3000 KRW and more	current smoker	yes	yes	5	normal	normal
u-421	ulsan	under 55	51	2	4	female	high school and less	married	3000 KRW and more	current non smoker	yes	no	4	normal	normal
u-422	ulsan	under 55	28	2	2	male	college and more	single	3000 KRW and more	current smoker	yes	no	3	normal	normal
u-423	ulsan	55~65	54	20	6	female	high school and less	married	3000 KRW and more	current non smoker	yes	no	4	normal	normal
u-424	ulsan	55~65	24	20	6	female	college and more	single	3000 KRW and more	current non smoker	yes	yes	5	normal	normal
u-425	ulsan	55~65	41	6	1	female	college and more	married	3000 KRW and more	current non smoker	yes	no	2	normal	normal
u-426	ulsan	under 55	48	7	8	female	high school and less	married	3000 KRW and more	current non smoker	no	no	2	normal	normal
u-427	ulsan	under 55	52	7	6	male	college and more	married	3000 KRW and more	current smoker	yes	no	4	normal	normal
u-428	ulsan	55~65	52	20	2	female	high school and less	married	3000 KRW and more	current non smoker	yes	no	2	normal	normal
u-429	ulsan	55~65	25	20	2	female	college and more	single	3000 KRW and more	current non smoker	yes	yes	3	normal	normal
u-430	ulsan	55~65	47	6	6	female	college and more	married	3000 KRW and more	current non smoker	yes	no	9	abnormal	abnormal
u-431	ulsan	55~65	50	6	6	male	college and more	married	3000 KRW and more	current non smoker	yes	no	6	normal	abnormal
u-432	ulsan	55~65	23	18	8	female	college and more	single	3000 KRW and more	current non smoker	yes	no	8	abnormal	abnormal
u-433	ulsan	55~65	50	17	6	male	high school and less	married	3000 KRW and more	current non smoker	yes	yes	4	normal	normal
u-434	ulsan	55~65	54	10	8	female	high school and less	married	3000 KRW and more	current non smoker	no	no	3	normal	normal
u-435	ulsan	55~65	62	4	1	male	college and more	married	3000 KRW and more	current non smoker	no	no	1	normal	normal
u-436	ulsan	55~65	29	4	2	male	college and more	single	3000 KRW and more	current non smoker	yes	yes	2	normal	normal
u-437	ulsan	over 65	45	11	7	female	college and more	married	3000 KRW and more	current non smoker	no	no	5	normal	normal
u-438	ulsan	over 65	76	30	9	male	high school and less	married	under 3000 KRW	current non smoker	no	no	9	abnormal	abnormal
u-439	ulsan	over 65	31	3	5	female	college and more	single	under 3000 KRW	current non smoker	yes	yes	5	normal	normal
u-440	ulsan	55~65	30	3	5	female	college and more	married	3000 KRW and more	current non smoker	yes	yes	5	normal	normal
u-441	ulsan	under 55	33	0	7	male	high school and less	single	under 3000 KRW	current smoker	yes	yes	8	abnormal	abnormal
u-442	ulsan	under 55	43	3	4	male	college and more	single	3000 KRW and more	current smoker	yes	yes	2	normal	normal
u-443	ulsan	55~65	32	1	2	male	college and more	single	3000 KRW and more	current non smoker	yes	no	4	normal	normal
u-444	ulsan	under 55	60	18	3	female	high school and less	married	3000 KRW and more	current non smoker	yes	no	3	normal	normal
u-445	ulsan	under 55	31	2	6	male	college and more	single	3000 KRW and more	current non smoker	yes	yes	6	normal	abnormal
u-446	ulsan	under 55	60	10	6	female	high school and less	married	3000 KRW and more	current non smoker	yes	no	3	normal	normal
u-447	ulsan	under 55	27	10	6	female	college and more	single	3000 KRW and more	current non smoker	yes	yes	4	normal	normal
u-448	ulsan	under 55	26	2	4	female	college and more	single	under 3000 KRW	current non smoker	yes	yes	3	normal	normal
u-449	ulsan	under 55	35	0	3	female	college and more	single	3000 KRW and more	current smoker	yes	yes	3	normal	normal
u-450	ulsan	55~65	40	3	8	female	college and more	married	3000 KRW and more	current non smoker	no	no	5	normal	normal
u-451	ulsan	55~65	52	14	5	female	college and more	married	3000 KRW and more	current non smoker	yes	no	6	normal	abnormal
u-452	ulsan	55~65	20	14	6	female	college and more	single	3000 KRW and more	current non smoker	yes	yes	6	normal	abnormal
u-453	ulsan	under 55	65	25	8	male	college and more	married	3000 KRW and more	current non smoker	no	no	5	normal	normal
u-454	ulsan	55~65	47	3	5	female	high school and less	married	3000 KRW and more	current non smoker	no	no	6	normal	abnormal
u-455	ulsan	55~65	50	3	8	male	high school and less	married	3000 KRW and more	current non smoker	yes	no	8	abnormal	abnormal
u-456	ulsan	55~65	43	4	2	female	college and more	married	3000 KRW and more	current non smoker	yes	no	2	normal	normal
u-457	ulsan	over 65	68	23	6	female	college and more	married	3000 KRW and more	current non smoker	yes	yes	8	abnormal	abnormal
u-458	ulsan	over 65	49	7	2	female	high school and less	married	3000 KRW and more	current non smoker	yes	no	3	normal	normal
u-459	ulsan	over 65	52	7	1	male	high school and less	married	3000 KRW and more	current smoker	yes	no	3	normal	normal
u-460	ulsan	over 65	60	20	6	female	high school and less	married	3000 KRW and more	current non smoker	yes	yes	5	normal	normal
u-461	ulsan	over 65	32	20	6	male	college and more	etc	3000 KRW and more	current non smoker	yes	yes	6	normal	abnormal
u-462	ulsan	over 65	73	25	7	female	college and more	etc	3000 KRW and more	current non smoker	yes	no	3	normal	normal
u-463	ulsan	over 65	44	13	2	male	college and more	single	3000 KRW and more	current non smoker	yes	no	5	normal	normal
u-464	ulsan	over 65	60	25	8	female	college and more	married	3000 KRW and more	current non smoker	yes	no	2	normal	normal
u-465	ulsan	55~65	48	21	8	female	college and more	etc	under 3000 KRW	current non smoker	yes	yes	2	normal	normal
u-466	ulsan	over 65	33	0	5	male	college and more	married	3000 KRW and more	current non smoker	yes	yes	4	normal	normal
u-467	ulsan	over 65	66	10	2	male	high school and less	married	3000 KRW and more	current non smoker	yes	no	2	normal	normal
u-468	ulsan	over 65	40	10	3	male	college and more	single	3000 KRW and more	current smoker	yes	yes	3	normal	normal
u-469	ulsan	55~65	61	1	6	male	high school and less	married	3000 KRW and more	current non smoker	yes	no	3	normal	normal
u-470	ulsan	over 65	58	24	8	female	high school and less	married	under 3000 KRW	current non smoker	no	no	6	normal	abnormal
u-471	ulsan	over 65	65	22	7	male	college and more	married	3000 KRW and more	current smoker	no	no	6	normal	abnormal
u-472	ulsan	over 65	36	22	3	male	college and more	single	3000 KRW and more	current non smoker	yes	yes	4	normal	normal
u-473	ulsan	over 65	42	3	5	female	high school and less	married	3000 KRW and more	current non smoker	no	no	4	normal	normal
u-474	ulsan	over 65	50	3	5	male	high school and less	married	3000 KRW and more	current smoker	yes	no	3	normal	normal
u-475	ulsan	over 65	36	2	2	female	high school and less	married	3000 KRW and more	current non smoker	yes	yes	2	normal	normal
u-476	ulsan	55~65	31	3	7	female	college and more	married	3000 KRW and more	current non smoker	yes	yes	5	normal	normal
u-477	ulsan	55~65	65	21	8	male	high school and less	married	3000 KRW and more	current non smoker	no	no	7	normal	abnormal
u-478	ulsan	55~65	31	21	8	male	college and more	single	3000 KRW and more	current non smoker	yes	no	6	normal	abnormal
u-479	ulsan	over 65	59	2	3	female	high school and less	married	3000 KRW and more	current non smoker	yes	no	4	normal	normal
u-480	ulsan	under 55	20	0	2	female	college and more	single	under 3000 KRW	current non smoker	yes	no	2	normal	normal
u-481	ulsan	under 55	38	1	4	male	college and more	single	under 3000 KRW	current non smoker	yes	yes	3	normal	normal
u-482	ulsan	under 55	26	0	2	female	college and more	married	3000 KRW and more	current smoker	yes	yes	2	normal	normal
u-483	ulsan	under 55	44	2	5	male	college and more	single	3000 KRW and more	current smoker	yes	yes	5	normal	normal
u-484	ulsan	55~65	38	7	7	male	high school and less	single	under 3000 KRW	current non smoker	yes	yes	5	normal	normal
u-485	ulsan	55~65	48	0	6	female	high school and less	single	under 3000 KRW	current non smoker	yes	yes	7	normal	abnormal
u-486	ulsan	over 65	50	17	6	female	high school and less	married	3000 KRW and more	current non smoker	yes	no	7	normal	abnormal
u-487	ulsan	over 65	47	17	5	male	high school and less	married	3000 KRW and more	current smoker	yes	no	7	normal	abnormal
u-488	ulsan	over 65	44	18	7	female	high school and less	married	3000 KRW and more	current non smoker	no	yes	3	normal	normal
u-489	ulsan	over 65	52	17	9	female	high school and less	married	3000 KRW and more	current non smoker	no	no	7	normal	abnormal
u-490	ulsan	over 65	23	17	5	female	college and more	single	3000 KRW and more	current non smoker	no	yes	6	normal	abnormal
u-491	ulsan	over 65	43	16	6	female	high school and less	married	3000 KRW and more	current non smoker	no	no	6	normal	abnormal
u-492	ulsan	over 65	50	16	5	male	high school and less	married	3000 KRW and more	current non smoker	yes	no	5	normal	normal
u-493	ulsan	over 65	48	4	6	female	high school and less	married	3000 KRW and more	current non smoker	yes	no	7	normal	abnormal
u-494	ulsan	over 65	51	4	5	male	high school and less	married	3000 KRW and more	current non smoker	yes	no	5	normal	normal
u-495	ulsan	over 65	40	3	7	female	college and more	married	3000 KRW and more	current non smoker	yes	no	2	normal	normal
u-496	ulsan	over 65	50	17	5	female	high school and less	married	3000 KRW and more	current non smoker	yes	no	5	normal	normal
u-497	ulsan	over 65	51	17	7	male	high school and less	married	3000 KRW and more	current non smoker	yes	no	5	normal	normal
u-498	ulsan	over 65	40	1	3	female	college and more	married	3000 KRW and more	current non smoker	yes	no	5	normal	normal
u-499	ulsan	over 65	38	10	6	female	college and more	married	3000 KRW and more	current non smoker	no	no	4	normal	normal
u-500	ulsan	over 65	46	14	2	female	high school and less	married	3000 KRW and more	current non smoker	yes	no	6	normal	abnormal
u-501	ulsan	over 65	54	17	5	female	high school and less	married	3000 KRW and more	current non smoker	no	no	5	normal	normal
u-502	ulsan	over 65	26	17	7	male	college and more	single	3000 KRW and more	current non smoker	yes	no	5	normal	normal
u-503	ulsan	over 65	45	17	1	female	college and more	married	3000 KRW and more	current non smoker	yes	no	2	normal	normal
u-504	ulsan	over 65	55	17	7	female	high school and less	married	3000 KRW and more	current non smoker	yes	yes	6	normal	abnormal
u-505	ulsan	over 65	21	17	5	male	college and more	single	3000 KRW and more	current smoker	no	yes	5	normal	normal
u-506	ulsan	over 65	47	19	4	female	high school and less	married	3000 KRW and more	current non smoker	yes	yes	4	normal	normal
u-507	ulsan	over 65	51	19	5	male	high school and less	married	3000 KRW and more	current non smoker	no	no	4	normal	normal
u-508	ulsan	under 55	43	5	0	female	college and more	single	under 3000 KRW	current non smoker	yes	no	3	normal	normal
u-509	ulsan	over 65	22	2	5	male	college and more	single	3000 KRW and more	current non smoker	yes	yes	6	normal	abnormal
u-510	ulsan	over 65	50	2	6	male	high school and less	etc	3000 KRW and more	current non smoker	yes	no	8	abnormal	abnormal
u-511	ulsan	55~65	67	18	2	male	high school and less	married	under 3000 KRW	current non smoker	no	no	3	normal	normal
u-512	ulsan	55~65	55	17	7	female	high school and less	married	3000 KRW and more	current non smoker	yes	no	7	normal	abnormal
u-513	ulsan	over 65	45	2	3	male	high school and less	married	3000 KRW and more	current non smoker	yes	no	3	normal	normal
u-514	ulsan	over 65	50	1	6	female	high school and less	married	3000 KRW and more	current non smoker	yes	yes	5	normal	normal
u-515	ulsan	over 65	24	1	5	female	college and more	single	3000 KRW and more	current non smoker	yes	yes	5	normal	normal
u-516	ulsan	over 65	47	18	3	female	college and more	married	3000 KRW and more	current non smoker	yes	yes	6	normal	abnormal
u-517	ulsan	over 65	50	18	3	male	college and more	married	3000 KRW and more	current non smoker	yes	no	5	normal	normal
u-518	ulsan	55~65	52	17	6	female	high school and less	married	3000 KRW and more	current non smoker	no	no	6	normal	abnormal
u-519	ulsan	55~65	25	17	6	male	college and more	single	3000 KRW and more	current non smoker	no	yes	3	normal	normal
u-520	ulsan	55~65	75	17	6	female	high school and less	etc	under 3000 KRW	current non smoker	no	yes	6	normal	abnormal
u-521	ulsan	55~65	52	8	2	male	high school and less	married	3000 KRW and more	current non smoker	yes	no	3	normal	normal
u-522	ulsan	55~65	47	8	3	female	high school and less	married	3000 KRW and more	current non smoker	yes	no	3	normal	normal
u-523	ulsan	55~65	31	3	7	female	college and more	married	3000 KRW and more	current non smoker	no	yes	8	abnormal	abnormal
u-524	ulsan	55~65	56	9	3	female	high school and less	married	3000 KRW and more	current non smoker	yes	no	5	normal	normal
u-525	ulsan	55~65	38	9	5	female	high school and less	single	3000 KRW and more	current non smoker	no	yes	5	normal	normal
u-526	ulsan	55~65	60	1	8	female	high school and less	married	3000 KRW and more	current non smoker	yes	no	8	abnormal	abnormal
u-527	ulsan	55~65	51	6	7	female	college and more	etc	under 3000 KRW	current non smoker	yes	no	7	normal	abnormal
u-528	ulsan	55~65	82	11	2	female	high school and less	etc	under 3000 KRW	current non smoker	no	no	3	normal	normal
u-529	ulsan	55~65	91	17	5	female	high school and less	etc	under 3000 KRW	current non smoker	no	no	5	normal	normal
u-530	ulsan	55~65	54	18	3	female	high school and less	married	3000 KRW and more	current non smoker	yes	no	3	normal	normal
u-531	ulsan	55~65	30	18	2	male	college and more	single	3000 KRW and more	current smoker	yes	yes	5	normal	normal
u-532	ulsan	55~65	70	2	5	male	high school and less	etc	under 3000 KRW	current non smoker	yes	no	5	normal	normal
u-533	ulsan	55~65	32	4	2	female	college and more	married	3000 KRW and more	current non smoker	yes	yes	8	abnormal	abnormal
u-534	ulsan	55~65	57	2	6	female	college and more	married	3000 KRW and more	current non smoker	no	no	7	normal	abnormal
u-535	ulsan	under 55	34	5	5	female	college and more	married	3000 KRW and more	current non smoker	no	yes	5	normal	normal
u-536	ulsan	under 55	82	8	6	female	high school and less	etc	3000 KRW and more	current non smoker	no	yes	4	normal	normal
u-537	ulsan	under 55	49	8	6	male	college and more	etc	3000 KRW and more	current non smoker	yes	yes	5	normal	normal
u-538	ulsan	under 55	37	1	7	female	college and more	married	3000 KRW and more	current non smoker	yes	yes	7	normal	abnormal
u-539	ulsan	55~65	61	2	6	male	high school and less	married	3000 KRW and more	current non smoker	yes	no	6	normal	abnormal
u-540	ulsan	55~65	58	18	5	female	high school and less	married	3000 KRW and more	current non smoker	yes	no	5	normal	normal
u-541	ulsan	55~65	26	18	7	female	college and more	single	3000 KRW and more	current non smoker	yes	yes	8	abnormal	abnormal
u-542	ulsan	55~65	65	19	7	female	high school and less	married	3000 KRW and more	current non smoker	no	no	7	normal	abnormal
u-543	ulsan	over 65	55	12	3	male	college and more	married	under 3000 KRW	current smoker	no	no	3	normal	normal
u-544	ulsan	55~65	56	5	8	male	college and more	married	under 3000 KRW	current smoker	no	yes	8	abnormal	abnormal
u-545	ulsan	over 65	40	7	5	female	high school and less	married	3000 KRW and more	current non smoker	no	no	7	normal	abnormal
u-546	ulsan	over 65	37	8	8	female	college and more	married	3000 KRW and more	current non smoker	no	yes	4	normal	normal
u-547	ulsan	55~65	38	4	6	female	high school and less	married	3000 KRW and more	current non smoker	no	yes	6	normal	abnormal
u-548	ulsan	under 55	63	10	5	female	high school and less	etc	3000 KRW and more	current non smoker	yes	no	5	normal	normal
u-549	ulsan	under 55	33	10	7	female	college and more	single	3000 KRW and more	current non smoker	yes	yes	6	normal	abnormal
u-550	ulsan	55~65	77	3	3	female	high school and less	etc	under 3000 KRW	current non smoker	no	yes	7	normal	abnormal
u-551	ulsan	55~65	22	3	5	female	college and more	single	under 3000 KRW	current non smoker	yes	yes	5	normal	normal
u-552	ulsan	over 65	24	1	4	female	college and more	single	3000 KRW and more	current non smoker	yes	yes	8	abnormal	abnormal
u-553	ulsan	over 65	57	1	6	male	high school and less	married	3000 KRW and more	current non smoker	no	yes	8	abnormal	abnormal
u-554	ulsan	55~65	65	8	6	male	high school and less	married	3000 KRW and more	current non smoker	no	no	6	normal	abnormal
u-555	ulsan	over 65	48	2	5	female	high school and less	married	3000 KRW and more	current non smoker	yes	no	4	normal	normal
u-556	ulsan	over 65	47	2	5	female	high school and less	etc	under 3000 KRW	current non smoker	no	yes	4	normal	normal
u-557	ulsan	over 65	65	25	5	female	high school and less	married	under 3000 KRW	current non smoker	no	yes	6	normal	abnormal
u-558	ulsan	over 65	65	14	8	female	high school and less	etc	under 3000 KRW	current non smoker	no	yes	9	abnormal	abnormal
u-559	ulsan	over 65	65	25	5	male	high school and less	married	under 3000 KRW	current non smoker	no	yes	5	normal	normal
u-560	ulsan	over 65	79	24	4	male	high school and less	etc	under 3000 KRW	current non smoker	yes	no	6	normal	abnormal
u-561	ulsan	over 65	75	22	5	female	high school and less	etc	3000 KRW and more	current non smoker	no	no	7	normal	abnormal
u-562	ulsan	over 65	48	22	5	female	high school and less	married	3000 KRW and more	current non smoker	no	yes	6	normal	abnormal
u-563	ulsan	over 65	82	10	5	female	high school and less	etc	under 3000 KRW	current non smoker	no	yes	3	normal	normal
u-564	ulsan	55~65	67	24	5	female	high school and less	etc	under 3000 KRW	current non smoker	no	yes	6	normal	abnormal
u-565	ulsan	55~65	77	9	6	female	high school and less	married	3000 KRW and more	current non smoker	no	yes	4	normal	normal
u-566	ulsan	55~65	24	0	6	male	college and more	single	under 3000 KRW	current non smoker	yes	no	4	normal	normal
u-567	ulsan	55~65	70	22	5	male	high school and less	married	3000 KRW and more	current non smoker	yes	no	5	normal	normal
u-568	ulsan	55~65	34	22	5	male	college and more	single	3000 KRW and more	current non smoker	yes	yes	4	normal	normal
u-569	ulsan	over 65	25	1	6	female	college and more	single	3000 KRW and more	current non smoker	no	no	9	abnormal	abnormal
u-570	ulsan	over 65	58	1	5	female	college and more	etc	3000 KRW and more	current non smoker	yes	no	8	abnormal	abnormal
u-571	ulsan	55~65	66	10	7	male	high school and less	married	3000 KRW and more	current non smoker	yes	yes	8	abnormal	abnormal
u-572	ulsan	55~65	68	15	7	female	high school and less	married	under 3000 KRW	current non smoker	no	no	5	normal	normal
u-573	ulsan	over 65	39	6	8	female	college and more	married	3000 KRW and more	current non smoker	no	no	8	abnormal	abnormal
u-574	ulsan	55~65	28	10	4	male	college and more	single	3000 KRW and more	current non smoker	yes	yes	4	normal	normal
u-575	ulsan	55~65	50	10	3	female	high school and less	married	3000 KRW and more	current non smoker	no	yes	3	normal	normal
u-576	ulsan	over 65	71	20	5	male	high school and less	married	under 3000 KRW	current non smoker	no	yes	2	normal	normal
u-577	ulsan	under 55	53	7	6	female	college and more	married	3000 KRW and more	current non smoker	no	yes	4	normal	normal
u-578	ulsan	under 55	27	7	3	female	college and more	single	3000 KRW and more	current non smoker	yes	yes	5	normal	normal
u-579	ulsan	55~65	84	1	2	male	college and more	married	3000 KRW and more	current non smoker	yes	no	1	normal	normal
u-580	ulsan	55~65	37	10	5	female	high school and less	married	under 3000 KRW	current non smoker	no	yes	5	normal	normal
u-581	ulsan	over 65	48	1	5	male	college and more	married	3000 KRW and more	current non smoker	yes	yes	6	normal	abnormal
u-582	ulsan	over 65	74	0	3	female	high school and less	etc	under 3000 KRW	current non smoker	no	yes	5	normal	normal
u-583	ulsan	over 65	52	3	7	female	college and more	married	under 3000 KRW	current non smoker	no	no	7	normal	abnormal
u-584	ulsan	over 65	61	5	8	female	high school and less	married	under 3000 KRW	current non smoker	no	yes	7	normal	abnormal
u-585	ulsan	over 65	35	5	3	male	high school and less	single	under 3000 KRW	current smoker	yes	yes	7	normal	abnormal
u-586	ulsan	over 65	27	10	4	female	college and more	single	3000 KRW and more	current non smoker	yes	yes	5	normal	normal
u-587	ulsan	over 65	54	10	6	female	college and more	married	3000 KRW and more	current non smoker	yes	no	5	normal	normal
u-588	ulsan	over 65	83	23	3	female	high school and less	etc	under 3000 KRW	current non smoker	no	yes	4	normal	normal
u-589	ulsan	over 65	54	10	5	female	high school and less	married	3000 KRW and more	current non smoker	no	no	7	normal	abnormal
u-590	ulsan	over 65	25	10	5	female	college and more	single	3000 KRW and more	current non smoker	yes	no	7	normal	abnormal
u-591	ulsan	over 65	60	9	5	female	high school and less	married	3000 KRW and more	current non smoker	no	yes	6	normal	abnormal
u-592	ulsan	over 65	33	9	6	female	college and more	single	3000 KRW and more	current non smoker	no	yes	8	abnormal	abnormal
u-593	ulsan	over 65	49	8	5	female	high school and less	married	3000 KRW and more	current non smoker	yes	no	5	normal	normal
u-594	ulsan	over 65	53	8	6	male	high school and less	married	3000 KRW and more	current non smoker	yes	no	7	normal	abnormal
u-595	ulsan	over 65	59	20	5	male	high school and less	married	3000 KRW and more	current non smoker	yes	yes	8	abnormal	abnormal
u-596	ulsan	over 65	23	20	5	male	college and more	single	under 3000 KRW	current non smoker	yes	yes	8	abnormal	abnormal
u-597	ulsan	over 65	53	2	7	male	college and more	married	3000 KRW and more	current smoker	no	yes	5	normal	normal
u-598	ulsan	over 65	70	4	4	male	high school and less	etc	under 3000 KRW	current non smoker	yes	no	9	abnormal	abnormal
u-599	ulsan	over 65	60	10	1	female	high school and less	married	under 3000 KRW	current non smoker	no	no	4	normal	normal
u-600	ulsan	55~65	33	2	5	male	college and more	married	3000 KRW and more	current non smoker	yes	yes	8	abnormal	abnormal
u-601	ulsan	over 65	45	3	5	female	college and more	married	3000 KRW and more	current non smoker	no	no	5	normal	normal
u-602	ulsan	under 55	20	1	7	female	college and more	single	3000 KRW and more	current non smoker	no	no	5	normal	normal
u-603	ulsan	under 55	50	1	5	female	high school and less	married	3000 KRW and more	current non smoker	no	yes	5	normal	normal
u-604	ulsan	under 55	45	3	5	female	college and more	married	3000 KRW and more	current non smoker	yes	no	5	normal	normal
u-605	ulsan	55~65	53	7	1	female	high school and less	married	3000 KRW and more	current non smoker	no	no	2	normal	normal
u-606	ulsan	55~65	25	7	2	female	college and more	single	3000 KRW and more	current non smoker	yes	yes	3	normal	normal
u-607	ulsan	55~65	28	1	5	female	college and more	married	under 3000 KRW	current non smoker	no	yes	3	normal	normal
u-608	ulsan	55~65	54	1	4	female	high school and less	married	3000 KRW and more	current non smoker	no	no	4	normal	normal
u-609	ulsan	55~65	30	6	4	male	college and more	single	3000 KRW and more	current non smoker	yes	no	5	normal	normal
u-610	ulsan	55~65	54	6	4	female	high school and less	married	3000 KRW and more	current non smoker	no	yes	5	normal	normal
u-611	ulsan	55~65	44	1	3	female	college and more	married	3000 KRW and more	current non smoker	no	yes	3	normal	normal
u-612	ulsan	55~65	60	6	5	male	high school and less	married	3000 KRW and more	current non smoker	yes	no	5	normal	normal
u-613	ulsan	55~65	45	8	4	female	college and more	married	3000 KRW and more	current non smoker	no	no	3	normal	normal
u-614	ulsan	55~65	50	8	4	male	college and more	married	3000 KRW and more	current non smoker	yes	no	3	normal	normal
u-615	ulsan	55~65	47	8	2	female	high school and less	married	3000 KRW and more	current non smoker	yes	no	4	normal	normal
u-616	ulsan	55~65	51	8	2	male	high school and less	married	3000 KRW and more	current non smoker	yes	yes	4	normal	normal
u-617	ulsan	55~65	28	2	4	female	college and more	married	under 3000 KRW	current non smoker	no	yes	5	normal	normal
u-618	ulsan	55~65	42	5	3	female	high school and less	married	3000 KRW and more	current non smoker	no	no	7	normal	abnormal
u-619	ulsan	55~65	74	5	5	female	high school and less	etc	3000 KRW and more	current non smoker	no	no	6	normal	abnormal
u-620	ulsan	55~65	39	1	5	female	high school and less	married	3000 KRW and more	current non smoker	no	no	7	normal	abnormal
u-621	ulsan	55~65	50	6	3	female	high school and less	married	3000 KRW and more	current non smoker	no	no	4	normal	normal
u-622	ulsan	55~65	19	6	4	female	college and more	single	3000 KRW and more	current non smoker	yes	yes	5	normal	normal
u-623	ulsan	55~65	58	7	2	female	high school and less	married	3000 KRW and more	current non smoker	yes	yes	5	normal	normal
u-624	ulsan	55~65	69	0	5	female	high school and less	married	3000 KRW and more	current non smoker	no	no	5	normal	normal
u-625	ulsan	55~65	46	7	6	male	high school and less	married	3000 KRW and more	current non smoker	no	yes	6	normal	abnormal
u-626	ulsan	55~65	32	1	5	male	college and more	married	3000 KRW and more	current non smoker	yes	yes	3	normal	normal
u-627	ulsan	under 55	31	1	5	female	college and more	married	3000 KRW and more	current non smoker	no	no	6	normal	abnormal
u-628	ulsan	under 55	47	4	4	female	high school and less	married	3000 KRW and more	current non smoker	yes	no	4	normal	normal
u-629	ulsan	under 55	56	4	3	male	college and more	married	3000 KRW and more	current non smoker	yes	no	2	normal	normal
u-630	ulsan	under 55	49	8	4	female	college and more	married	3000 KRW and more	current non smoker	yes	yes	3	normal	normal
u-631	ulsan	under 55	52	8	3	male	high school and less	married	3000 KRW and more	current non smoker	yes	no	3	normal	normal
u-632	ulsan	under 55	59	14	5	female	high school and less	etc	under 3000 KRW	current non smoker	yes	no	2	normal	normal
u-633	ulsan	under 55	33	14	6	female	high school and less	married	under 3000 KRW	current non smoker	no	yes	2	normal	normal
u-634	ulsan	under 55	79	25	3	male	high school and less	married	under 3000 KRW	current non smoker	yes	no	3	normal	normal
u-635	ulsan	under 55	24	1	5	female	college and more	single	3000 KRW and more	current non smoker	no	no	4	normal	normal
u-636	ulsan	under 55	82	1	3	female	high school and less	married	under 3000 KRW	current non smoker	no	yes	3	normal	normal
u-637	ulsan	under 55	37	1	4	male	high school and less	married	3000 KRW and more	current non smoker	yes	yes	3	normal	normal
u-638	ulsan	under 55	50	3	5	female	high school and less	married	3000 KRW and more	current non smoker	no	yes	4	normal	normal
u-639	ulsan	under 55	20	3	4	female	high school and less	single	3000 KRW and more	current non smoker	yes	yes	4	normal	normal
u-640	ulsan	under 55	43	10	3	male	college and more	married	3000 KRW and more	current non smoker	yes	no	3	normal	normal
u-641	ulsan	under 55	41	5	6	male	college and more	married	3000 KRW and more	current non smoker	yes	yes	6	normal	abnormal
u-642	ulsan	under 55	47	10	5	female	high school and less	married	3000 KRW and more	current non smoker	yes	no	9	abnormal	abnormal
u-643	ulsan	under 55	50	10	5	male	college and more	married	3000 KRW and more	current non smoker	yes	yes	8	abnormal	abnormal
u-644	ulsan	under 55	79	6	5	male	high school and less	married	under 3000 KRW	current non smoker	no	yes	4	normal	normal
u-645	ulsan	55~65	59	14	5	male	high school and less	married	3000 KRW and more	current non smoker	yes	no	4	normal	normal
u-646	ulsan	under 55	44	6	5	male	high school and less	married	3000 KRW and more	current non smoker	yes	yes	5	normal	normal
u-647	ulsan	under 55	36	20	5	male	college and more	single	under 3000 KRW	current smoker	yes	yes	3	normal	normal
u-648	ulsan	under 55	59	20	4	female	high school and less	married	under 3000 KRW	current non smoker	no	no	4	normal	normal
u-649	ulsan	under 55	84	1	2	female	high school and less	etc	under 3000 KRW	current non smoker	no	no	3	normal	normal
u-650	ulsan	under 55	43	6	8	male	college and more	single	3000 KRW and more	current smoker	yes	yes	3	normal	normal
u-651	ulsan	under 55	23	10	2	female	college and more	single	3000 KRW and more	current non smoker	no	yes	3	normal	normal
u-652	ulsan	under 55	50	10	9	female	high school and less	married	3000 KRW and more	current non smoker	no	no	5	normal	normal
u-653	ulsan	under 55	30	1	2	male	high school and less	married	3000 KRW and more	current smoker	yes	yes	3	normal	normal
u-654	ulsan	under 55	40	4	4	female	high school and less	married	3000 KRW and more	current non smoker	yes	no	4	normal	normal
u-655	ulsan	55~65	41	6	2	female	college and more	married	3000 KRW and more	current non smoker	yes	no	2	normal	normal
u-656	ulsan	under 55	74	8	4	female	high school and less	etc	under 3000 KRW	current non smoker	no	yes	4	normal	normal
u-657	ulsan	under 55	68	5	4	male	high school and less	married	under 3000 KRW	current non smoker	no	yes	3	normal	normal
u-658	ulsan	under 55	54	21	1	female	high school and less	married	3000 KRW and more	current non smoker	yes	no	0	normal	normal
u-659	ulsan	under 55	28	21	3	male	college and more	single	3000 KRW and more	current smoker	yes	yes	0	normal	normal
u-660	ulsan	under 55	47	10	5	female	high school and less	married	3000 KRW and more	current non smoker	no	no	7	normal	abnormal
u-661	ulsan	under 55	40	8	7	female	college and more	married	3000 KRW and more	current non smoker	no	yes	5	normal	normal
u-662	ulsan	55~65	62	3	6	female	college and more	married	3000 KRW and more	current non smoker	no	yes	6	normal	abnormal
u-663	ulsan	over 65	78	13	10	female	high school and less	married	under 3000 KRW	current non smoker	no	yes	10	abnormal	abnormal
u-664	ulsan	55~65	74	35	4	male	high school and less	etc	under 3000 KRW	current smoker	yes	yes	3	normal	normal
u-665	ulsan	55~65	72	19	5	female	high school and less	married	under 3000 KRW	current non smoker	no	yes	9	abnormal	abnormal
u-666	ulsan	under 55	55	3	5	female	high school and less	married	3000 KRW and more	current non smoker	yes	yes	5	normal	normal
u-667	ulsan	under 55	65	28	8	male	high school and less	married	3000 KRW and more	current smoker	yes	yes	8	abnormal	abnormal
u-668	ulsan	55~65	71	15	6	male	high school and less	married	3000 KRW and more	current non smoker	yes	yes	5	normal	normal
u-669	ulsan	55~65	42	10	7	male	college and more	single	under 3000 KRW	current smoker	yes	yes	10	abnormal	abnormal
u-670	ulsan	under 55	55	7	9	female	high school and less	married	under 3000 KRW	current non smoker	yes	yes	4	normal	normal
u-671	ulsan	55~65	59	35	4	female	high school and less	married	3000 KRW and more	current non smoker	yes	no	5	normal	normal
u-672	ulsan	under 55	56	31	3	male	college and more	married	3000 KRW and more	current non smoker	yes	no	4	normal	normal
u-673	ulsan	under 55	37	31	5	male	college and more	single	3000 KRW and more	current non smoker	yes	no	7	normal	abnormal
u-674	ulsan	55~65	59	25	6	female	high school and less	married	under 3000 KRW	current non smoker	yes	no	3	normal	normal
u-675	ulsan	under 55	62	30	3	female	high school and less	married	under 3000 KRW	current non smoker	no	no	3	normal	normal
u-676	ulsan	over 65	46	11	3	male	college and more	married	3000 KRW and more	current non smoker	yes	no	3	normal	normal
u-677	ulsan	55~65	35	27	3	female	college and more	single	3000 KRW and more	current non smoker	yes	no	2	normal	normal
u-678	ulsan	55~65	62	27	3	male	high school and less	married	3000 KRW and more	current smoker	no	no	2	normal	normal
u-679	ulsan	under 55	30	0	6	female	high school and less	etc	under 3000 KRW	current non smoker	no	yes	6	normal	abnormal
u-680	ulsan	over 65	72	6	7	male	high school and less	etc	under 3000 KRW	current non smoker	yes	no	5	normal	normal
u-681	ulsan	55~65	43	0	7	female	high school and less	married	3000 KRW and more	current non smoker	no	no	6	normal	abnormal
u-682	ulsan	55~65	55	32	3	female	high school and less	married	3000 KRW and more	current non smoker	yes	no	3	normal	normal
u-683	ulsan	over 65	53	5	7	female	college and more	married	3000 KRW and more	current non smoker	yes	yes	5	normal	normal
u-684	ulsan	over 65	25	5	5	male	college and more	single	3000 KRW and more	current non smoker	yes	yes	7	normal	abnormal
u-685	ulsan	over 65	59	17	3	female	college and more	married	3000 KRW and more	current non smoker	no	yes	3	normal	normal
u-686	ulsan	under 55	53	3	2	female	high school and less	married	3000 KRW and more	current non smoker	no	yes	0	normal	normal
u-687	ulsan	under 55	60	7	4	female	high school and less	married	3000 KRW and more	current non smoker	yes	no	4	normal	normal
u-688	ulsan	under 55	32	7	4	female	college and more	married	3000 KRW and more	current non smoker	no	yes	5	normal	normal
u-689	ulsan	under 55	61	18	5	female	high school and less	married	3000 KRW and more	current non smoker	no	yes	2	normal	normal
u-690	ulsan	under 55	63	22	8	female	high school and less	married	under 3000 KRW	current non smoker	yes	no	4	normal	normal
u-691	ulsan	under 55	53	5	7	female	high school and less	married	3000 KRW and more	current non smoker	no	yes	5	normal	normal
u-692	ulsan	under 55	26	5	7	female	college and more	single	3000 KRW and more	current non smoker	no	yes	7	normal	abnormal
u-693	ulsan	under 55	67	15	8	female	high school and less	married	under 3000 KRW	current non smoker	no	yes	6	normal	abnormal
u-694	ulsan	over 65	62	4	8	male	college and more	married	3000 KRW and more	current non smoker	yes	no	8	abnormal	abnormal
u-695	ulsan	over 65	45	7	10	male	high school and less	married	3000 KRW and more	current non smoker	yes	no	9	abnormal	abnormal
u-696	ulsan	over 65	76	3	6	male	high school and less	married	under 3000 KRW	current non smoker	no	yes	3	normal	normal
u-697	ulsan	over 65	26	0	7	male	high school and less	single	under 3000 KRW	current smoker	yes	yes	1	normal	normal
u-698	ulsan	over 65	57	3	8	female	high school and less	married	3000 KRW and more	current non smoker	yes	no	0	normal	normal
u-699	ulsan	over 65	28	3	10	male	college and more	single	3000 KRW and more	current non smoker	yes	no	7	normal	abnormal
u-700	ulsan	over 65	46	2	8	female	college and more	married	3000 KRW and more	current non smoker	no	no	8	abnormal	abnormal
u-701	ulsan	over 65	50	3	2	male	college and more	married	3000 KRW and more	current non smoker	yes	no	6	normal	abnormal
u-702	ulsan	over 65	49	3	5	female	high school and less	married	3000 KRW and more	current non smoker	no	no	5	normal	normal
u-703	ulsan	under 55	84	35	8	male	high school and less	married	under 3000 KRW	current smoker	yes	yes	5	normal	normal
u-704	ulsan	under 55	60	19	8	female	high school and less	married	under 3000 KRW	current non smoker	no	yes	7	normal	abnormal
u-705	ulsan	under 55	31	1	4	female	high school and less	single	under 3000 KRW	current smoker	no	yes	5	normal	normal
u-706	ulsan	under 55	28	0	7	female	college and more	single	under 3000 KRW	current non smoker	yes	yes	7	normal	abnormal
u-707	ulsan	under 55	54	2	8	female	high school and less	married	under 3000 KRW	current non smoker	yes	yes	6	normal	abnormal
u-708	ulsan	under 55	60	7	6	female	high school and less	married	under 3000 KRW	current non smoker	no	yes	4	normal	normal
u-709	ulsan	55~65	28	1	8	female	college and more	single	under 3000 KRW	current non smoker	no	yes	2	normal	normal
u-710	ulsan	under 55	58	2	7	male	high school and less	married	under 3000 KRW	current smoker	no	yes	7	normal	abnormal
u-711	ulsan	under 55	70	45	7	female	high school and less	married	under 3000 KRW	current non smoker	no	no	8	abnormal	abnormal
u-712	ulsan	under 55	88	1	4	female	high school and less	etc	under 3000 KRW	current non smoker	yes	yes	6	normal	abnormal
u-713	ulsan	under 55	56	19	8	female	high school and less	married	3000 KRW and more	current non smoker	no	no	8	abnormal	abnormal
u-714	ulsan	55~65	69	11	5	female	high school and less	married	under 3000 KRW	current non smoker	no	yes	9	abnormal	abnormal
u-715	ulsan	55~65	67	1	7	female	high school and less	etc	under 3000 KRW	current non smoker	yes	yes	5	normal	normal
u-716	ulsan	55~65	32	0	5	female	college and more	married	3000 KRW and more	current non smoker	yes	yes	5	normal	normal
u-717	ulsan	55~65	56	0	6	female	high school and less	etc	3000 KRW and more	current non smoker	no	yes	5	normal	normal
u-718	ulsan	55~65	48	1	8	female	high school and less	married	3000 KRW and more	current non smoker	yes	yes	7	normal	abnormal
u-719	ulsan	under 55	40	3	8	female	college and more	married	3000 KRW and more	current non smoker	yes	yes	7	normal	abnormal
u-720	ulsan	under 55	68	20	3	female	high school and less	married	under 3000 KRW	current non smoker	no	no	2	normal	normal
u-721	ulsan	55~65	82	30	3	male	high school and less	married	under 3000 KRW	current smoker	no	no	4	normal	normal
u-722	ulsan	under 55	58	6	5	male	high school and less	married	under 3000 KRW	current non smoker	yes	no	7	normal	abnormal
u-723	ulsan	over 65	34	1	6	female	college and more	married	3000 KRW and more	current non smoker	yes	yes	4	normal	normal
u-724	ulsan	over 65	85	10	6	female	high school and less	etc	under 3000 KRW	current non smoker	no	yes	3	normal	normal
u-725	ulsan	over 65	54	23	2	female	college and more	married	3000 KRW and more	current non smoker	no	no	4	normal	normal
u-726	ulsan	over 65	60	25	7	female	high school and less	married	3000 KRW and more	current non smoker	yes	no	7	normal	abnormal
u-727	ulsan	55~65	75	20	4	male	college and more	married	under 3000 KRW	current non smoker	no	no	2	normal	normal
u-728	ulsan	under 55	50	15	3	female	college and more	married	3000 KRW and more	current non smoker	yes	no	2	normal	normal
u-729	ulsan	under 55	23	15	3	male	high school and less	single	3000 KRW and more	current non smoker	yes	no	3	normal	normal
u-730	ulsan	under 55	56	17	5	female	high school and less	married	3000 KRW and more	current non smoker	yes	yes	3	normal	normal
u-731	ulsan	under 55	24	17	3	female	college and more	single	3000 KRW and more	current non smoker	yes	no	3	normal	normal
u-732	ulsan	55~65	62	20	5	male	college and more	married	3000 KRW and more	current non smoker	yes	no	3	normal	normal
u-733	ulsan	under 55	48	5	4	female	high school and less	married	3000 KRW and more	current non smoker	no	no	2	normal	normal
u-734	ulsan	under 55	50	5	5	male	high school and less	married	3000 KRW and more	current non smoker	yes	no	2	normal	normal
u-735	ulsan	55~65	33	6	5	female	college and more	married	3000 KRW and more	current non smoker	no	no	4	normal	normal
u-736	ulsan	under 55	53	15	3	female	high school and less	married	3000 KRW and more	current non smoker	no	no	2	normal	normal
u-737	ulsan	under 55	26	15	3	male	college and more	single	3000 KRW and more	current smoker	yes	yes	3	normal	normal
u-738	ulsan	under 55	63	30	6	male	high school and less	married	under 3000 KRW	current non smoker	yes	yes	6	normal	abnormal
u-739	ulsan	under 55	76	10	3	male	high school and less	married	under 3000 KRW	current non smoker	yes	no	2	normal	normal
u-740	ulsan	under 55	45	10	2	female	college and more	etc	3000 KRW and more	current non smoker	yes	no	4	normal	normal
u-741	ulsan	under 55	53	3	7	male	high school and less	married	3000 KRW and more	current non smoker	yes	yes	7	normal	abnormal
u-742	ulsan	under 55	26	3	6	female	college and more	single	3000 KRW and more	current non smoker	yes	no	5	normal	normal
u-743	ulsan	under 55	58	26	3	male	high school and less	married	3000 KRW and more	current non smoker	yes	yes	4	normal	normal
u-744	ulsan	over 65	48	0	6	female	college and more	married	3000 KRW and more	current non smoker	yes	no	5	normal	normal
u-745	ulsan	over 65	52	0	8	male	college and more	married	3000 KRW and more	current non smoker	yes	no	7	normal	abnormal
u-746	ulsan	under 55	42	1	3	female	high school and less	married	3000 KRW and more	current non smoker	yes	yes	3	normal	normal
u-747	ulsan	55~65	54	1	2	female	college and more	married	3000 KRW and more	current non smoker	yes	no	3	normal	normal
u-748	ulsan	55~65	29	1	2	male	college and more	single	3000 KRW and more	current smoker	yes	no	3	normal	normal
u-749	ulsan	over 65	41	0	5	male	high school and less	married	3000 KRW and more	current non smoker	yes	yes	5	normal	normal
u-750	ulsan	over 65	56	11	5	female	high school and less	married	3000 KRW and more	current non smoker	yes	no	7	normal	abnormal
u-751	ulsan	over 65	25	11	3	female	college and more	single	3000 KRW and more	current non smoker	yes	yes	5	normal	normal
u-752	ulsan	under 55	75	3	3	female	high school and less	etc	under 3000 KRW	current non smoker	no	no	3	normal	normal
u-753	ulsan	over 65	21	1	5	female	college and more	single	3000 KRW and more	current non smoker	no	no	7	normal	abnormal
u-754	ulsan	over 65	61	12	5	female	high school and less	married	under 3000 KRW	current non smoker	no	no	2	normal	normal
u-755	ulsan	55~65	70	5	7	male	college and more	etc	under 3000 KRW	current smoker	no	no	3	normal	normal
u-756	ulsan	55~65	51	13	6	male	college and more	married	3000 KRW and more	current non smoker	yes	no	6	normal	abnormal
u-757	ulsan	55~65	48	13	6	female	college and more	married	3000 KRW and more	current non smoker	yes	no	6	normal	abnormal
u-758	ulsan	over 65	54	16	6	female	high school and less	married	3000 KRW and more	current non smoker	yes	no	5	normal	normal
u-759	ulsan	over 65	25	16	7	female	college and more	single	3000 KRW and more	current non smoker	no	yes	7	normal	abnormal
u-760	ulsan	55~65	66	20	2	male	college and more	married	under 3000 KRW	current non smoker	yes	no	2	normal	normal
u-761	ulsan	over 65	49	10	10	female	college and more	single	3000 KRW and more	current non smoker	yes	no	8	abnormal	abnormal
u-762	ulsan	55~65	67	7	8	female	high school and less	married	3000 KRW and more	current non smoker	no	no	3	normal	normal
u-763	ulsan	over 65	30	1	2	female	college and more	married	3000 KRW and more	current non smoker	no	yes	3	normal	normal
u-764	ulsan	under 55	71	44	6	female	high school and less	married	under 3000 KRW	current non smoker	no	yes	6	normal	abnormal
u-765	ulsan	under 55	46	23	6	female	high school and less	married	3000 KRW and more	current non smoker	yes	no	5	normal	normal
u-766	ulsan	under 55	52	23	6	male	college and more	married	3000 KRW and more	current smoker	yes	yes	4	normal	normal
u-767	ulsan	under 55	74	27	8	female	high school and less	etc	3000 KRW and more	current non smoker	no	yes	6	normal	abnormal
u-768	ulsan	under 55	45	27	7	male	college and more	single	3000 KRW and more	current smoker	yes	no	5	normal	normal
u-769	ulsan	55~65	66	10	2	female	high school and less	married	3000 KRW and more	current non smoker	no	yes	4	normal	normal
u-770	ulsan	under 55	58	2	6	male	high school and less	married	3000 KRW and more	current non smoker	yes	no	6	normal	abnormal
u-771	ulsan	under 55	55	1	7	male	high school and less	etc	3000 KRW and more	current smoker	yes	yes	3	normal	normal
u-772	ulsan	under 55	28	1	2	male	high school and less	single	3000 KRW and more	current smoker	yes	no	3	normal	normal
u-773	ulsan	under 55	51	8	3	female	high school and less	etc	under 3000 KRW	current non smoker	yes	no	3	normal	normal
u-774	ulsan	over 65	69	45	3	male	high school and less	married	3000 KRW and more	current non smoker	yes	yes	8	abnormal	abnormal
u-775	ulsan	over 65	24	5	7	male	college and more	single	3000 KRW and more	current non smoker	yes	yes	4	normal	normal
u-776	ulsan	under 55	24	15	3	male	college and more	single	3000 KRW and more	current non smoker	no	no	2	normal	normal
u-777	ulsan	over 65	22	4	6	female	college and more	single	3000 KRW and more	current non smoker	yes	yes	5	normal	normal
u-778	ulsan	over 65	71	26	5	male	high school and less	married	under 3000 KRW	current non smoker	yes	no	4	normal	normal
u-779	ulsan	under 55	72	27	5	male	high school and less	married	3000 KRW and more	current non smoker	yes	no	2	normal	normal
u-780	ulsan	under 55	48	4	8	female	high school and less	etc	under 3000 KRW	current smoker	yes	yes	4	normal	normal
u-781	ulsan	55~65	60	4	7	female	high school and less	married	under 3000 KRW	current non smoker	no	no	6	normal	abnormal
u-782	ulsan	under 55	48	13	7	female	high school and less	married	3000 KRW and more	current non smoker	no	yes	2	normal	normal
u-783	ulsan	under 55	53	13	3	male	college and more	married	3000 KRW and more	current non smoker	yes	yes	4	normal	normal
u-784	ulsan	under 55	70	20	5	female	high school and less	etc	under 3000 KRW	current non smoker	no	yes	3	normal	normal
u-785	ulsan	under 55	65	28	8	female	high school and less	etc	under 3000 KRW	current non smoker	yes	yes	7	normal	abnormal
u-786	ulsan	under 55	42	10	5	female	high school and less	married	under 3000 KRW	current non smoker	yes	yes	5	normal	normal
u-787	ulsan	under 55	78	20	9	female	high school and less	etc	under 3000 KRW	current non smoker	no	yes	9	abnormal	abnormal
u-788	ulsan	under 55	48	16	7	female	high school and less	married	3000 KRW and more	current non smoker	no	yes	9	abnormal	abnormal
u-789	ulsan	over 65	51	5	7	male	college and more	married	3000 KRW and more	current smoker	no	no	7	normal	abnormal
u-790	ulsan	over 65	49	5	4	female	college and more	married	under 3000 KRW	current non smoker	yes	no	3	normal	normal
u-791	ulsan	over 65	48	3	4	female	high school and less	married	3000 KRW and more	current non smoker	no	no	7	normal	abnormal
u-792	ulsan	over 65	51	5	7	female	high school and less	married	3000 KRW and more	current non smoker	yes	yes	8	abnormal	abnormal
u-793	ulsan	over 65	23	5	7	male	college and more	single	3000 KRW and more	current non smoker	yes	yes	4	normal	normal
u-794	ulsan	55~65	60	3	5	female	high school and less	married	under 3000 KRW	current non smoker	yes	yes	2	normal	normal
u-795	ulsan	over 65	69	2	1	male	high school and less	married	under 3000 KRW	current non smoker	no	no	1	normal	normal
u-796	ulsan	over 65	32	2	5	male	college and more	married	3000 KRW and more	current smoker	yes	no	0	normal	normal
u-797	ulsan	55~65	49	3	3	female	high school and less	married	under 3000 KRW	current non smoker	yes	no	3	normal	normal
u-798	ulsan	55~65	54	3	3	male	high school and less	married	3000 KRW and more	current smoker	yes	yes	1	normal	normal
u-799	ulsan	55~65	43	0	5	female	high school and less	married	3000 KRW and more	current non smoker	no	yes	3	normal	normal
u-800	ulsan	55~65	56	30	5	female	college and more	married	3000 KRW and more	current non smoker	no	yes	5	normal	normal
u-801	ulsan	under 55	57	8	3	male	high school and less	etc	under 3000 KRW	current non smoker	yes	no	2	normal	normal
u-802	ulsan	under 55	75	37	5	female	high school and less	married	under 3000 KRW	current non smoker	no	yes	8	abnormal	abnormal
u-803	ulsan	under 55	65	13	7	male	high school and less	married	under 3000 KRW	current non smoker	yes	yes	8	abnormal	abnormal
u-804	ulsan	under 55	50	0	2	male	high school and less	married	3000 KRW and more	current smoker	yes	yes	1	normal	normal
u-805	ulsan	under 55	22	0	6	male	college and more	single	3000 KRW and more	current smoker	yes	no	5	normal	normal
u-806	ulsan	under 55	65	5	3	male	high school and less	married	under 3000 KRW	current non smoker	yes	yes	2	normal	normal
u-807	ulsan	under 55	33	3	3	female	college and more	married	3000 KRW and more	current non smoker	no	yes	1	normal	normal
u-808	ulsan	under 55	33	3	3	female	college and more	married	under 3000 KRW	current non smoker	no	yes	3	normal	normal
u-809	ulsan	under 55	53	4	3	male	high school and less	married	under 3000 KRW	current smoker	no	yes	4	normal	normal
u-810	ulsan	under 55	75	4	7	male	high school and less	married	under 3000 KRW	current non smoker	yes	yes	3	normal	normal
u-811	ulsan	55~65	71	5	8	female	high school and less	married	under 3000 KRW	current non smoker	no	no	2	normal	normal
u-812	ulsan	under 55	86	44	3	male	high school and less	married	under 3000 KRW	current non smoker	yes	yes	2	normal	normal
u-813	ulsan	55~65	64	2	5	female	high school and less	etc	under 3000 KRW	current non smoker	yes	no	8	abnormal	abnormal
u-814	ulsan	55~65	55	3	6	male	high school and less	married	under 3000 KRW	current smoker	yes	no	5	normal	normal
u-815	ulsan	55~65	37	4	8	female	college and more	married	3000 KRW and more	current non smoker	no	yes	2	normal	normal
u-816	ulsan	over 65	54	5	7	male	college and more	married	3000 KRW and more	current non smoker	yes	yes	8	abnormal	abnormal
u-817	ulsan	over 65	37	3	6	male	college and more	single	under 3000 KRW	current non smoker	yes	yes	6	normal	abnormal
u-818	ulsan	over 65	64	3	6	female	college and more	married	3000 KRW and more	current non smoker	no	yes	5	normal	normal
u-819	ulsan	over 65	53	4	7	female	college and more	married	3000 KRW and more	current non smoker	yes	no	8	abnormal	abnormal
u-820	ulsan	over 65	30	3	4	female	college and more	married	3000 KRW and more	current non smoker	yes	yes	3	normal	normal
u-821	ulsan	55~65	56	2	2	female	college and more	married	3000 KRW and more	current non smoker	no	yes	6	normal	abnormal
u-822	ulsan	under 55	50	4	5	female	high school and less	married	3000 KRW and more	current non smoker	no	yes	2	normal	normal
u-823	ulsan	under 55	25	4	6	female	college and more	single	3000 KRW and more	current non smoker	yes	yes	4	normal	normal
u-824	ulsan	under 55	51	2	2	female	high school and less	married	3000 KRW and more	current non smoker	yes	yes	3	normal	normal
u-825	ulsan	55~65	42	5	5	male	college and more	married	3000 KRW and more	current smoker	yes	no	5	normal	normal
u-826	ulsan	55~65	43	3	7	female	college and more	married	3000 KRW and more	current non smoker	yes	no	5	normal	normal
u-827	ulsan	55~65	41	1	7	female	college and more	married	3000 KRW and more	current non smoker	yes	no	8	abnormal	abnormal
u-828	ulsan	55~65	54	8	5	female	high school and less	married	3000 KRW and more	current non smoker	no	yes	7	normal	abnormal
u-829	ulsan	55~65	26	8	6	male	college and more	single	3000 KRW and more	current non smoker	yes	no	5	normal	normal
u-830	ulsan	under 55	42	2	5	female	college and more	married	3000 KRW and more	current non smoker	no	yes	6	normal	abnormal
u-831	ulsan	55~65	39	1	8	female	college and more	married	3000 KRW and more	current non smoker	yes	no	2	normal	normal
u-832	ulsan	55~65	31	1	8	female	college and more	married	3000 KRW and more	current non smoker	yes	yes	9	abnormal	abnormal
u-833	ulsan	55~65	34	5	6	female	college and more	married	3000 KRW and more	current non smoker	no	no	3	normal	normal
u-834	ulsan	55~65	69	20	8	female	high school and less	married	under 3000 KRW	current non smoker	no	yes	7	normal	abnormal
u-835	ulsan	under 55	74	13	4	male	high school and less	married	under 3000 KRW	current smoker	no	yes	3	normal	normal
u-836	ulsan	over 65	73	24	6	male	high school and less	married	under 3000 KRW	current non smoker	yes	no	7	normal	abnormal
u-837	ulsan	under 55	69	3	5	female	high school and less	married	3000 KRW and more	current non smoker	no	yes	3	normal	normal
u-838	ulsan	55~65	37	6	10	female	high school and less	married	3000 KRW and more	current non smoker	no	no	4	normal	normal
u-839	ulsan	55~65	54	15	5	female	high school and less	etc	3000 KRW and more	current non smoker	no	yes	5	normal	normal
u-840	ulsan	55~65	29	10	4	male	college and more	single	3000 KRW and more	current non smoker	yes	no	4	normal	normal
u-841	ulsan	under 55	83	50	3	female	high school and less	etc	under 3000 KRW	current non smoker	no	yes	2	normal	normal
u-842	ulsan	over 65	57	4	8	female	high school and less	married	3000 KRW and more	current non smoker	no	no	6	normal	abnormal
u-843	ulsan	55~65	50	20	5	female	high school and less	married	3000 KRW and more	current non smoker	yes	yes	4	normal	normal
u-844	ulsan	55~65	23	20	4	female	high school and less	single	3000 KRW and more	current non smoker	no	yes	7	normal	abnormal
u-845	ulsan	55~65	22	10	5	male	college and more	single	3000 KRW and more	current non smoker	yes	yes	5	normal	normal
u-846	ulsan	55~65	56	10	4	female	high school and less	married	3000 KRW and more	current non smoker	no	yes	5	normal	normal
u-847	ulsan	55~65	81	2	5	male	high school and less	married	under 3000 KRW	current non smoker	no	yes	2	normal	normal
u-848	ulsan	under 55	65	10	8	female	high school and less	married	under 3000 KRW	current non smoker	no	no	4	normal	normal
u-849	ulsan	under 55	75	20	5	female	high school and less	married	under 3000 KRW	current non smoker	no	yes	2	normal	normal
u-850	ulsan	over 65	58	25	3	female	high school and less	married	under 3000 KRW	current non smoker	no	yes	6	normal	abnormal
u-851	ulsan	55~65	60	24	5	female	high school and less	married	under 3000 KRW	current non smoker	no	yes	5	normal	normal
u-852	ulsan	under 55	51	28	6	female	high school and less	married	3000 KRW and more	current non smoker	yes	no	4	normal	normal
u-853	ulsan	under 55	23	28	6	male	college and more	single	3000 KRW and more	current non smoker	yes	yes	6	normal	abnormal
u-854	ulsan	under 55	61	33	8	female	high school and less	married	3000 KRW and more	current non smoker	yes	no	2	normal	normal
u-855	ulsan	55~65	34	6	9	female	college and more	married	3000 KRW and more	current non smoker	no	yes	7	normal	abnormal
u-856	ulsan	under 55	52	30	5	male	college and more	married	3000 KRW and more	current smoker	yes	yes	6	normal	abnormal
u-857	ulsan	under 55	47	30	5	female	high school and less	married	3000 KRW and more	current non smoker	yes	yes	7	normal	abnormal
u-858	ulsan	under 55	20	4	7	female	college and more	single	3000 KRW and more	current non smoker	no	no	4	normal	normal
u-859	ulsan	under 55	50	4	5	male	high school and less	married	3000 KRW and more	current smoker	yes	yes	5	normal	normal
u-860	ulsan	over 65	90	30	3	female	high school and less	etc	under 3000 KRW	current non smoker	no	yes	3	normal	normal
u-861	ulsan	over 65	34	20	7	male	college and more	single	under 3000 KRW	current smoker	yes	yes	3	normal	normal
u-862	ulsan	55~65	19	1	3	female	high school and less	single	3000 KRW and more	current non smoker	yes	yes	3	normal	normal
u-863	ulsan	under 55	59	30	5	female	high school and less	married	3000 KRW and more	current non smoker	yes	no	4	normal	normal
u-864	ulsan	under 55	54	1	5	male	high school and less	married	3000 KRW and more	current non smoker	yes	no	3	normal	normal
u-865	ulsan	under 55	20	1	3	female	high school and less	single	3000 KRW and more	current non smoker	no	yes	3	normal	normal
u-866	ulsan	under 55	64	40	7	female	high school and less	married	under 3000 KRW	current non smoker	no	yes	3	normal	normal
u-867	ulsan	under 55	68	35	6	male	high school and less	married	under 3000 KRW	current non smoker	no	yes	4	normal	normal
u-868	ulsan	under 55	60	35	5	female	high school and less	married	under 3000 KRW	current non smoker	no	yes	2	normal	normal
u-869	ulsan	under 55	54	5	5	female	high school and less	married	3000 KRW and more	current non smoker	yes	no	3	normal	normal
u-870	ulsan	under 55	28	2	7	female	college and more	single	3000 KRW and more	current non smoker	yes	no	5	normal	normal
u-871	ulsan	over 65	47	12	6	female	college and more	married	3000 KRW and more	current non smoker	no	yes	4	normal	normal
u-872	ulsan	55~65	60	18	7	female	college and more	married	3000 KRW and more	current non smoker	no	no	6	normal	abnormal
u-873	ulsan	55~65	36	18	3	male	college and more	single	3000 KRW and more	current non smoker	no	yes	6	normal	abnormal
u-874	ulsan	55~65	74	30	3	male	high school and less	etc	under 3000 KRW	current non smoker	no	no	3	normal	normal
u-875	ulsan	under 55	64	40	3	female	high school and less	married	under 3000 KRW	current non smoker	no	yes	3	normal	normal
u-876	ulsan	55~65	64	30	3	female	high school and less	etc	3000 KRW and more	current non smoker	no	yes	3	normal	normal
u-877	ulsan	55~65	55	2	6	female	high school and less	etc	under 3000 KRW	current non smoker	no	no	5	normal	normal
u-878	ulsan	over 65	66	10	7	female	high school and less	married	3000 KRW and more	current non smoker	no	yes	4	normal	normal
u-879	ulsan	55~65	60	1	7	female	high school and less	married	3000 KRW and more	current non smoker	no	no	7	normal	abnormal
u-880	ulsan	under 55	33	7	5	female	college and more	married	3000 KRW and more	current non smoker	yes	yes	4	normal	normal
u-881	ulsan	under 55	23	1	5	male	college and more	single	3000 KRW and more	current smoker	yes	no	0	normal	normal
u-882	ulsan	under 55	50	1	6	female	high school and less	married	3000 KRW and more	current non smoker	no	yes	2	normal	normal
u-883	ulsan	under 55	46	14	4	male	college and more	married	3000 KRW and more	current non smoker	no	yes	4	normal	normal
u-884	ulsan	under 55	22	7	6	female	college and more	single	3000 KRW and more	current non smoker	yes	yes	5	normal	normal
u-885	ulsan	under 55	52	7	4	female	high school and less	married	3000 KRW and more	current non smoker	no	yes	5	normal	normal
u-886	ulsan	under 55	59	25	6	female	high school and less	etc	under 3000 KRW	current non smoker	no	yes	2	normal	normal
u-887	ulsan	55~65	32	15	9	male	high school and less	single	3000 KRW and more	current non smoker	yes	yes	5	normal	normal
u-888	ulsan	55~65	70	15	9	female	high school and less	married	3000 KRW and more	current non smoker	no	yes	8	abnormal	abnormal
u-889	ulsan	55~65	68	10	8	male	high school and less	married	under 3000 KRW	current non smoker	no	yes	3	normal	normal
u-890	ulsan	55~65	56	20	4	female	high school and less	married	under 3000 KRW	current non smoker	no	no	4	normal	normal
u-891	ulsan	55~65	79	30	5	female	high school and less	married	under 3000 KRW	current non smoker	no	yes	6	normal	abnormal
u-892	ulsan	55~65	64	4	2	male	high school and less	married	3000 KRW and more	current non smoker	yes	yes	3	normal	normal
u-893	ulsan	under 55	45	3	8	female	high school and less	married	3000 KRW and more	current non smoker	no	no	8	abnormal	abnormal
u-894	ulsan	under 55	46	10	8	female	high school and less	married	3000 KRW and more	current non smoker	no	yes	7	normal	abnormal
u-895	ulsan	55~65	39	0	4	male	high school and less	single	under 3000 KRW	current smoker	yes	yes	3	normal	normal
u-896	ulsan	under 55	25	0	4	male	college and more	single	under 3000 KRW	current non smoker	no	no	4	normal	normal
u-897	ulsan	under 55	39	5	6	female	high school and less	married	3000 KRW and more	current non smoker	yes	yes	8	abnormal	abnormal
u-898	ulsan	over 65	43	3	8	female	high school and less	married	3000 KRW and more	current non smoker	yes	yes	6	normal	abnormal
u-899	ulsan	under 55	34	2	2	male	high school and less	single	under 3000 KRW	current smoker	yes	yes	2	normal	normal
u-900	ulsan	under 55	66	0	7	female	high school and less	married	under 3000 KRW	current smoker	no	yes	8	abnormal	abnormal
u-901	ulsan	55~65	57	13	6	female	high school and less	etc	under 3000 KRW	current non smoker	yes	yes	5	normal	normal
u-902	ulsan	55~65	58	3	7	female	high school and less	married	under 3000 KRW	current non smoker	yes	no	7	normal	abnormal
u-903	ulsan	55~65	51	0	3	female	high school and less	married	3000 KRW and more	current non smoker	yes	yes	5	normal	normal
u-904	ulsan	55~65	29	0	5	male	high school and less	single	3000 KRW and more	current non smoker	no	no	4	normal	normal
u-905	ulsan	55~65	62	13	8	female	high school and less	married	under 3000 KRW	current non smoker	no	no	5	normal	normal
u-906	ulsan	over 65	44	3	2	female	college and more	married	under 3000 KRW	current non smoker	yes	no	3	normal	normal
u-907	ulsan	55~65	75	2	5	female	high school and less	married	under 3000 KRW	current non smoker	no	no	5	normal	normal
u-908	ulsan	under 55	75	2	8	female	high school and less	married	under 3000 KRW	current non smoker	no	yes	8	abnormal	abnormal
u-909	ulsan	under 55	34	1	8	female	college and more	married	3000 KRW and more	current non smoker	no	yes	2	normal	normal
u-910	ulsan	under 55	60	1	3	female	high school and less	married	3000 KRW and more	current non smoker	no	no	3	normal	normal
u-911	ulsan	under 55	29	1	5	female	college and more	married	3000 KRW and more	current non smoker	no	yes	4	normal	normal
u-912	ulsan	under 55	63	15	3	male	high school and less	married	under 3000 KRW	current non smoker	no	yes	2	normal	normal
u-913	ulsan	under 55	55	22	7	female	high school and less	married	3000 KRW and more	current non smoker	yes	no	3	normal	normal
u-914	ulsan	under 55	26	22	3	female	college and more	single	under 3000 KRW	current non smoker	yes	no	7	normal	abnormal
u-915	ulsan	under 55	47	3	4	female	college and more	married	3000 KRW and more	current non smoker	yes	yes	4	normal	normal
u-916	ulsan	under 55	49	19	7	female	high school and less	married	3000 KRW and more	current non smoker	no	yes	2	normal	normal
u-917	ulsan	under 55	53	17	8	male	college and more	married	3000 KRW and more	current non smoker	yes	no	2	normal	normal
u-918	ulsan	under 55	46	12	2	male	college and more	married	3000 KRW and more	current non smoker	yes	yes	3	normal	normal
u-919	ulsan	55~65	45	5	2	female	college and more	married	3000 KRW and more	current non smoker	no	yes	2	normal	normal
u-920	ulsan	55~65	36	1	10	female	college and more	married	3000 KRW and more	current non smoker	no	yes	9	abnormal	abnormal
u-921	ulsan	over 65	19	14	4	female	high school and less	single	3000 KRW and more	current non smoker	yes	yes	3	normal	normal
u-922	ulsan	over 65	69	17	3	male	high school and less	married	3000 KRW and more	current non smoker	yes	yes	0	normal	normal
u-923	ulsan	over 65	35	17	0	male	college and more	single	3000 KRW and more	current non smoker	no	yes	1	normal	normal
u-924	ulsan	over 65	45	16	5	female	college and more	married	3000 KRW and more	current non smoker	yes	yes	4	normal	normal
u-925	ulsan	over 65	63	2	5	female	high school and less	married	under 3000 KRW	current non smoker	no	yes	7	normal	abnormal
u-926	ulsan	over 65	59	15	8	male	college and more	etc	under 3000 KRW	current smoker	yes	yes	3	normal	normal
u-927	ulsan	over 65	35	1	6	female	college and more	married	3000 KRW and more	current non smoker	yes	yes	4	normal	normal
u-928	ulsan	over 65	45	12	6	female	college and more	married	3000 KRW and more	current non smoker	no	yes	2	normal	normal
u-929	ulsan	over 65	42	0	9	female	college and more	married	3000 KRW and more	current non smoker	no	yes	9	abnormal	abnormal
u-930	ulsan	55~65	76	15	3	male	high school and less	married	under 3000 KRW	current non smoker	yes	yes	2	normal	normal
u-931	ulsan	55~65	63	11	8	male	college and more	married	3000 KRW and more	current non smoker	yes	no	8	abnormal	abnormal
u-932	ulsan	over 65	55	2	5	female	high school and less	married	3000 KRW and more	current non smoker	no	yes	5	normal	normal
u-933	ulsan	over 65	61	6	2	female	high school and less	married	under 3000 KRW	current non smoker	no	no	3	normal	normal
u-934	ulsan	over 65	44	2	7	female	high school and less	married	under 3000 KRW	current non smoker	no	yes	3	normal	normal
u-935	ulsan	over 65	32	7	3	female	high school and less	single	3000 KRW and more	current non smoker	yes	yes	1	normal	normal
u-936	ulsan	over 65	61	7	8	female	high school and less	etc	under 3000 KRW	current non smoker	no	yes	3	normal	normal
u-937	ulsan	over 65	33	1	7	male	high school and less	married	under 3000 KRW	current non smoker	yes	yes	7	normal	abnormal
u-938	ulsan	over 65	53	20	8	female	high school and less	married	3000 KRW and more	current non smoker	no	yes	8	abnormal	abnormal
u-939	ulsan	over 65	53	13	5	female	college and more	married	under 3000 KRW	current non smoker	no	no	2	normal	normal
u-940	ulsan	under 55	48	1	7	female	college and more	married	3000 KRW and more	current non smoker	no	yes	0	normal	normal
u-941	ulsan	under 55	51	1	7	male	college and more	married	3000 KRW and more	current non smoker	no	no	8	abnormal	abnormal
u-942	ulsan	under 55	31	2	6	female	college and more	married	3000 KRW and more	current non smoker	no	yes	4	normal	normal
u-943	ulsan	under 55	34	4	3	female	college and more	married	under 3000 KRW	current non smoker	yes	no	3	normal	normal
u-944	ulsan	under 55	28	2	8	female	college and more	married	3000 KRW and more	current non smoker	no	yes	4	normal	normal
u-945	ulsan	under 55	53	17	2	female	college and more	married	3000 KRW and more	current non smoker	no	no	1	normal	normal
u-946	ulsan	under 55	26	17	9	male	college and more	single	3000 KRW and more	current non smoker	no	no	2	normal	normal
u-947	ulsan	under 55	38	4	8	female	college and more	married	3000 KRW and more	current non smoker	yes	yes	0	normal	normal
u-948	ulsan	under 55	51	13	5	female	college and more	married	3000 KRW and more	current non smoker	yes	no	5	normal	normal
u-949	ulsan	under 55	24	13	6	female	college and more	single	3000 KRW and more	current non smoker	yes	yes	3	normal	normal
u-950	ulsan	under 55	66	21	7	female	high school and less	married	3000 KRW and more	current non smoker	no	yes	5	normal	normal
u-951	ulsan	under 55	33	1	4	female	college and more	married	3000 KRW and more	current non smoker	no	yes	3	normal	normal
u-952	ulsan	under 55	48	0	5	female	high school and less	etc	under 3000 KRW	current non smoker	yes	yes	3	normal	normal
u-953	ulsan	under 55	57	3	5	male	college and more	married	3000 KRW and more	current smoker	yes	no	3	normal	normal
u-954	ulsan	under 55	25	3	4	male	college and more	single	3000 KRW and more	current smoker	yes	yes	3	normal	normal
u-955	ulsan	under 55	43	3	4	female	high school and less	married	3000 KRW and more	current non smoker	yes	no	8	abnormal	abnormal
u-956	ulsan	under 55	59	20	5	female	high school and less	married	3000 KRW and more	current non smoker	no	no	5	normal	normal
u-957	ulsan	55~65	49	12	5	female	high school and less	married	3000 KRW and more	current non smoker	yes	no	4	normal	normal
u-958	ulsan	55~65	52	12	6	male	high school and less	married	3000 KRW and more	current smoker	no	yes	6	normal	abnormal
u-959	ulsan	55~65	68	15	2	female	college and more	married	3000 KRW and more	current non smoker	no	no	3	normal	normal
u-960	ulsan	55~65	81	5	7	female	high school and less	married	under 3000 KRW	current non smoker	no	yes	4	normal	normal
u-961	ulsan	over 65	57	23	3	female	high school and less	etc	3000 KRW and more	current non smoker	yes	no	2	normal	normal
u-962	ulsan	over 65	28	13	7	female	college and more	single	under 3000 KRW	current non smoker	yes	no	7	normal	abnormal
u-963	ulsan	under 55	53	3	2	female	high school and less	etc	under 3000 KRW	current non smoker	yes	yes	1	normal	normal
u-964	ulsan	under 55	64	26	7	female	high school and less	etc	under 3000 KRW	current non smoker	no	yes	6	normal	abnormal
u-965	ulsan	55~65	54	8	7	male	high school and less	etc	3000 KRW and more	current non smoker	yes	no	7	normal	abnormal
u-966	ulsan	over 65	50	3	8	female	high school and less	married	3000 KRW and more	current non smoker	no	no	3	normal	normal
u-967	ulsan	under 55	41	2	2	male	college and more	married	3000 KRW and more	current non smoker	no	no	3	normal	normal
s-1	seoul	under 55	28	3	6	female	college and more	single	under 3000 KRW	current non smoker	yes	yes	6	normal	abnormal
s-2	seoul	under 55	45	5	9	female	high school and less	married	3000 KRW and more	current non smoker	no	no	6	normal	abnormal
s-3	seoul	under 55	52	5	7	male	high school and less	married	3000 KRW and more	current non smoker	yes	no	7	normal	abnormal
s-4	seoul	under 55	91	22	10	male	college and more	married	under 3000 KRW	current non smoker	no	yes	0	normal	normal
s-5	seoul	under 55	45	10	5	female	college and more	married	3000 KRW and more	current non smoker	no	yes	5	normal	normal
s-6	seoul	under 55	86	23	5	female	high school and less	etc	under 3000 KRW	current non smoker	no	no	7	normal	abnormal
s-7	seoul	under 55	41	2	9	male	college and more	single	under 3000 KRW	current smoker	yes	yes	8	abnormal	abnormal
s-8	seoul	under 55	26	3	3	female	college and more	single	under 3000 KRW	current non smoker	no	yes	3	normal	normal
s-9	seoul	under 55	25	2	5	male	college and more	single	under 3000 KRW	current smoker	yes	no	6	normal	abnormal
s-10	seoul	under 55	27	4	4	female	college and more	single	3000 KRW and more	current non smoker	no	yes	5	normal	normal
s-11	seoul	under 55	28	7	5	female	college and more	married	under 3000 KRW	current non smoker	no	no	6	normal	abnormal
s-12	seoul	under 55	43	6	4	male	college and more	married	3000 KRW and more	current non smoker	no	yes	6	normal	abnormal
s-13	seoul	under 55	37	6	2	male	college and more	married	3000 KRW and more	current non smoker	no	yes	2	normal	normal
s-14	seoul	under 55	32	3	4	male	college and more	single	under 3000 KRW	current non smoker	no	yes	6	normal	abnormal
s-15	seoul	under 55	49	15	4	female	college and more	married	3000 KRW and more	current non smoker	yes	no	4	normal	normal
s-16	seoul	under 55	51	15	6	male	college and more	married	3000 KRW and more	current non smoker	no	yes	4	normal	normal
s-17	seoul	under 55	37	5	4	female	college and more	married	3000 KRW and more	current non smoker	no	yes	4	normal	normal
s-18	seoul	under 55	51	5	3	male	college and more	married	3000 KRW and more	current non smoker	yes	yes	1	normal	normal
s-19	seoul	under 55	34	7	1	male	college and more	single	3000 KRW and more	current non smoker	yes	yes	1	normal	normal
s-20	seoul	under 55	29	29	3	male	college and more	single	under 3000 KRW	current smoker	yes	yes	4	normal	normal
s-21	seoul	under 55	45	5	7	female	high school and less	married	3000 KRW and more	current non smoker	no	no	9	abnormal	abnormal
s-22	seoul	over 65	30	2	5	female	college and more	married	under 3000 KRW	current non smoker	no	yes	5	normal	normal
s-23	seoul	over 65	36	0	4	male	college and more	single	3000 KRW and more	current non smoker	no	yes	5	normal	normal
s-24	seoul	over 65	28	0	3	female	high school and less	single	under 3000 KRW	current smoker	yes	no	10	abnormal	abnormal
s-25	seoul	under 55	52	8	8	female	high school and less	etc	3000 KRW and more	current non smoker	no	yes	8	abnormal	abnormal
s-26	seoul	under 55	36	7	6	female	college and more	married	3000 KRW and more	current non smoker	yes	no	4	normal	normal
s-27	seoul	under 55	70	30	3	female	high school and less	married	under 3000 KRW	current non smoker	no	yes	5	normal	normal
s-28	seoul	under 55	48	12	7	male	college and more	married	3000 KRW and more	current smoker	yes	yes	6	normal	abnormal
s-29	seoul	under 55	20	12	8	male	college and more	single	under 3000 KRW	current non smoker	yes	no	8	abnormal	abnormal
s-30	seoul	under 55	67	8	6	female	high school and less	etc	under 3000 KRW	current non smoker	no	yes	5	normal	normal
s-31	seoul	under 55	34	4	10	female	college and more	married	3000 KRW and more	current non smoker	no	yes	10	abnormal	abnormal
s-32	seoul	under 55	60	13	10	female	high school and less	married	3000 KRW and more	current non smoker	no	yes	3	normal	normal
s-33	seoul	under 55	37	13	9	female	college and more	etc	3000 KRW and more	current non smoker	yes	yes	8	abnormal	abnormal
s-34	seoul	under 55	24	7	9	female	college and more	single	3000 KRW and more	current non smoker	yes	yes	10	abnormal	abnormal
s-35	seoul	under 55	28	3	10	female	college and more	married	under 3000 KRW	current non smoker	yes	yes	0	normal	normal
s-36	seoul	under 55	41	15	5	male	college and more	married	3000 KRW and more	current non smoker	yes	yes	4	normal	normal
s-37	seoul	under 55	30	14	3	male	college and more	single	under 3000 KRW	current smoker	yes	yes	2	normal	normal
s-38	seoul	under 55	52	10	4	male	college and more	etc	under 3000 KRW	current non smoker	no	yes	3	normal	normal
s-39	seoul	under 55	76	9	4	female	high school and less	etc	under 3000 KRW	current non smoker	no	yes	6	normal	abnormal
s-40	seoul	under 55	35	2	3	male	high school and less	single	3000 KRW and more	current non smoker	yes	yes	1	normal	normal
s-41	seoul	under 55	52	0	4	female	high school and less	married	under 3000 KRW	current non smoker	yes	no	7	normal	abnormal
s-42	seoul	under 55	41	1	5	female	college and more	married	3000 KRW and more	current non smoker	yes	no	1	normal	normal
s-43	seoul	under 55	36	0	5	female	college and more	married	3000 KRW and more	current non smoker	yes	yes	8	abnormal	abnormal
s-44	seoul	under 55	25	2	4	male	high school and less	single	under 3000 KRW	current smoker	yes	yes	4	normal	normal
s-45	seoul	under 55	43	10	5	male	college and more	single	under 3000 KRW	current smoker	yes	yes	8	abnormal	abnormal
s-46	seoul	under 55	44	4	4	male	college and more	single	under 3000 KRW	current non smoker	no	yes	0	normal	normal
s-47	seoul	under 55	28	6	6	female	college and more	single	3000 KRW and more	current non smoker	yes	yes	2	normal	normal
s-48	seoul	under 55	44	9	4	male	college and more	single	under 3000 KRW	current smoker	yes	yes	7	normal	abnormal
s-49	seoul	under 55	27	7	6	female	college and more	single	under 3000 KRW	current non smoker	no	yes	2	normal	normal
s-50	seoul	under 55	54	4	6	female	high school and less	married	under 3000 KRW	current non smoker	yes	yes	2	normal	normal
s-51	seoul	under 55	51	4	5	female	college and more	married	under 3000 KRW	current non smoker	no	yes	7	normal	abnormal
s-52	seoul	under 55	31	0	7	male	college and more	etc	under 3000 KRW	current non smoker	no	yes	4	normal	normal
s-53	seoul	55~65	50	1	7	male	high school and less	married	3000 KRW and more	current non smoker	no	yes	10	abnormal	abnormal
s-54	seoul	55~65	45	1	4	female	high school and less	married	3000 KRW and more	current non smoker	no	no	3	normal	normal
s-55	seoul	55~65	25	12	6	female	college and more	single	3000 KRW and more	current non smoker	yes	yes	9	abnormal	abnormal
s-56	seoul	55~65	54	12	8	female	college and more	married	3000 KRW and more	current non smoker	no	yes	8	abnormal	abnormal
s-57	seoul	under 55	53	5	6	male	high school and less	married	3000 KRW and more	current smoker	yes	yes	4	normal	normal
s-58	seoul	under 55	44	0	5	female	college and more	married	under 3000 KRW	current smoker	no	yes	3	normal	normal
s-59	seoul	under 55	51	16	7	male	high school and less	married	3000 KRW and more	current smoker	yes	yes	8	abnormal	abnormal
s-60	seoul	under 55	23	5	3	female	college and more	single	under 3000 KRW	current non smoker	no	yes	6	normal	abnormal
s-61	seoul	under 55	41	15	3	male	college and more	single	3000 KRW and more	current non smoker	no	yes	3	normal	normal
s-62	seoul	under 55	34	15	3	male	college and more	single	3000 KRW and more	current non smoker	yes	yes	2	normal	normal
s-63	seoul	under 55	50	15	5	male	college and more	etc	under 3000 KRW	current non smoker	no	no	2	normal	normal
s-64	seoul	under 55	75	13	5	female	high school and less	married	under 3000 KRW	current non smoker	no	no	3	normal	normal
s-65	seoul	55~65	46	5	8	female	high school and less	married	under 3000 KRW	current non smoker	yes	yes	3	normal	normal
s-66	seoul	55~65	33	6	2	male	college and more	single	under 3000 KRW	current smoker	yes	yes	1	normal	normal
s-67	seoul	under 55	34	5	4	male	college and more	single	under 3000 KRW	current non smoker	no	yes	2	normal	normal
s-68	seoul	under 55	74	15	2	male	college and more	etc	under 3000 KRW	current non smoker	no	yes	2	normal	normal
s-69	seoul	under 55	54	5	3	male	college and more	etc	under 3000 KRW	current non smoker	no	yes	2	normal	normal
s-70	seoul	under 55	21	12	4	male	high school and less	single	under 3000 KRW	current non smoker	no	yes	2	normal	normal
s-71	seoul	under 55	35	4	3	male	high school and less	single	under 3000 KRW	current non smoker	no	yes	2	normal	normal
s-72	seoul	under 55	75	14	3	female	high school and less	married	under 3000 KRW	current non smoker	no	yes	0	normal	normal
s-73	seoul	under 55	25	6	3	male	college and more	single	under 3000 KRW	current non smoker	no	yes	1	normal	normal
s-74	seoul	under 55	31	0	3	male	college and more	single	under 3000 KRW	current non smoker	no	yes	2	normal	normal
s-75	seoul	under 55	24	1	3	male	college and more	single	under 3000 KRW	current non smoker	no	yes	2	normal	normal
s-76	seoul	under 55	53	13	5	female	high school and less	married	3000 KRW and more	current non smoker	yes	yes	7	normal	abnormal
s-77	seoul	under 55	55	9	7	female	high school and less	married	3000 KRW and more	current non smoker	no	yes	6	normal	abnormal
s-78	seoul	under 55	25	9	7	female	college and more	single	under 3000 KRW	current non smoker	no	yes	0	normal	normal
s-79	seoul	under 55	70	8	10	female	high school and less	married	under 3000 KRW	current non smoker	no	no	7	normal	abnormal
s-80	seoul	under 55	76	5	7	male	high school and less	married	3000 KRW and more	current non smoker	no	yes	7	normal	abnormal
s-81	seoul	under 55	66	0	8	female	high school and less	married	3000 KRW and more	current non smoker	no	yes	9	abnormal	abnormal
s-82	seoul	under 55	39	0	10	male	college and more	single	3000 KRW and more	current non smoker	no	no	7	normal	abnormal
s-83	seoul	under 55	61	10	10	male	college and more	married	under 3000 KRW	current non smoker	yes	no	8	abnormal	abnormal
s-84	seoul	under 55	35	0	3	male	high school and less	married	under 3000 KRW	current smoker	yes	yes	2	normal	normal
s-85	seoul	under 55	51	4	8	male	high school and less	single	under 3000 KRW	current non smoker	no	yes	0	normal	normal
s-86	seoul	under 55	53	2	2	female	high school and less	single	under 3000 KRW	current non smoker	no	yes	7	normal	abnormal
s-87	seoul	under 55	73	4	7	female	high school and less	etc	under 3000 KRW	current non smoker	no	yes	0	normal	normal
s-88	seoul	55~65	33	0	5	male	college and more	married	3000 KRW and more	current non smoker	no	yes	6	normal	abnormal
s-89	seoul	55~65	35	5	7	female	high school and less	married	3000 KRW and more	current non smoker	no	yes	0	normal	normal
s-90	seoul	under 55	65	8	7	female	high school and less	married	under 3000 KRW	current non smoker	no	yes	0	normal	normal
s-91	seoul	under 55	80	4	5	female	high school and less	etc	under 3000 KRW	current non smoker	no	yes	0	normal	normal
s-92	seoul	under 55	22	1	8	male	college and more	single	under 3000 KRW	current smoker	yes	yes	0	normal	normal
s-93	seoul	under 55	38	5	9	female	high school and less	married	under 3000 KRW	current non smoker	yes	no	4	normal	normal
s-94	seoul	under 55	73	10	8	male	high school and less	married	under 3000 KRW	current non smoker	no	yes	3	normal	normal
s-95	seoul	under 55	22	1	1	male	college and more	single	under 3000 KRW	current smoker	yes	yes	0	normal	normal
s-96	seoul	under 55	77	5	8	female	high school and less	married	under 3000 KRW	current non smoker	no	yes	2	normal	normal
s-97	seoul	under 55	83	11	5	male	high school and less	married	under 3000 KRW	current non smoker	no	yes	6	normal	abnormal
s-98	seoul	under 55	63	3	7	male	college and more	married	under 3000 KRW	current non smoker	yes	no	0	normal	normal
s-99	seoul	under 55	33	2	7	female	college and more	married	3000 KRW and more	current non smoker	no	yes	0	normal	normal
s-100	seoul	under 55	19	5	4	female	college and more	single	under 3000 KRW	current non smoker	yes	no	2	normal	normal
s-101	seoul	55~65	77	15	5	male	college and more	married	3000 KRW and more	current non smoker	yes	no	4	normal	normal
s-102	seoul	55~65	52	15	5	female	high school and less	married	under 3000 KRW	current non smoker	yes	yes	8	abnormal	abnormal
s-103	seoul	over 65	30	0.1	7	male	college and more	married	3000 KRW and more	current non smoker	no	yes	0	normal	normal
s-104	seoul	under 55	41	10	6	female	high school and less	married	3000 KRW and more	current non smoker	no	yes	0	normal	normal
s-105	seoul	under 55	59	14	5	male	college and more	married	under 3000 KRW	current non smoker	yes	no	4	normal	normal
s-106	seoul	under 55	85	27	8	male	high school and less	married	under 3000 KRW	current non smoker	no	yes	3	normal	normal
s-107	seoul	under 55	49	25	10	female	high school and less	married	3000 KRW and more	current non smoker	no	no	4	normal	normal
s-108	seoul	under 55	52	5	6	female	high school and less	etc	under 3000 KRW	current non smoker	no	yes	0	normal	normal
s-109	seoul	under 55	29	5	0	male	college and more	single	under 3000 KRW	current non smoker	no	yes	1	normal	normal
s-110	seoul	under 55	44	30	8	female	high school and less	etc	under 3000 KRW	current non smoker	no	yes	0	normal	normal
s-111	seoul	under 55	79	30	10	male	high school and less	married	under 3000 KRW	current non smoker	no	yes	5	normal	normal
s-112	seoul	under 55	74	34	10	female	high school and less	married	under 3000 KRW	current non smoker	no	yes	4	normal	normal
s-113	seoul	under 55	65	0	9	male	college and more	married	under 3000 KRW	current non smoker	no	yes	4	normal	normal
s-114	seoul	under 55	35	2	5	female	high school and less	etc	under 3000 KRW	current non smoker	yes	yes	0	normal	normal
s-115	seoul	under 55	34	2	8	female	high school and less	married	under 3000 KRW	current non smoker	yes	yes	3	normal	normal
s-116	seoul	55~65	22	7	3	female	high school and less	single	3000 KRW and more	current non smoker	no	yes	6	normal	abnormal
s-117	seoul	under 55	55	1	10	male	high school and less	married	under 3000 KRW	current smoker	yes	yes	5	normal	normal
s-118	seoul	under 55	57	1	3	male	high school and less	married	3000 KRW and more	current non smoker	yes	yes	8	abnormal	abnormal
s-119	seoul	under 55	77	10	8	female	high school and less	married	under 3000 KRW	current non smoker	no	no	0	normal	normal
s-120	seoul	under 55	69	3	4	female	high school and less	etc	under 3000 KRW	current non smoker	yes	no	0	normal	normal
s-121	seoul	under 55	53	8	9	female	high school and less	married	3000 KRW and more	current non smoker	yes	yes	6	normal	abnormal
s-122	seoul	under 55	70	2	6	female	high school and less	etc	under 3000 KRW	current non smoker	yes	no	0	normal	normal
s-123	seoul	55~65	43	2	4	female	high school and less	married	3000 KRW and more	current non smoker	no	yes	2	normal	normal
s-124	seoul	55~65	63	15	10	female	high school and less	married	under 3000 KRW	current non smoker	no	no	3	normal	normal
s-125	seoul	55~65	52	8	5	male	high school and less	married	under 3000 KRW	current smoker	no	yes	4	normal	normal
s-126	seoul	55~65	50	10	8	female	high school and less	etc	3000 KRW and more	current non smoker	no	yes	1	normal	normal
s-127	seoul	55~65	24	10	1	female	college and more	single	3000 KRW and more	current non smoker	no	yes	1	normal	normal
s-128	seoul	under 55	39	10	7	male	high school and less	single	3000 KRW and more	current non smoker	yes	no	8	abnormal	abnormal
s-129	seoul	under 55	54	0	9	female	high school and less	single	under 3000 KRW	current smoker	no	yes	9	abnormal	abnormal
s-130	seoul	under 55	78	8	9	female	high school and less	married	under 3000 KRW	current non smoker	no	no	5	normal	normal
s-131	seoul	under 55	48	7	7	female	college and more	married	3000 KRW and more	current non smoker	no	no	3	normal	normal
s-132	seoul	over 65	46	10	2	female	college and more	single	under 3000 KRW	current non smoker	no	yes	0	normal	normal
s-133	seoul	over 65	37	2	8	male	high school and less	single	under 3000 KRW	current non smoker	yes	yes	8	abnormal	abnormal
s-134	seoul	under 55	38	3	5	female	college and more	married	3000 KRW and more	current non smoker	yes	yes	8	abnormal	abnormal
s-135	seoul	under 55	27	7	8	female	college and more	single	under 3000 KRW	current non smoker	yes	no	6	normal	abnormal
s-136	seoul	under 55	75	3	10	male	high school and less	married	under 3000 KRW	current non smoker	yes	yes	4	normal	normal
s-137	seoul	55~65	69	10	9	female	high school and less	married	under 3000 KRW	current non smoker	no	yes	0	normal	normal
s-138	seoul	55~65	43	10	10	female	high school and less	married	under 3000 KRW	current non smoker	no	yes	0	normal	normal
s-139	seoul	55~65	63	10	7	female	high school and less	married	under 3000 KRW	current non smoker	yes	no	4	normal	normal
s-140	seoul	55~65	53	7	4	female	college and more	etc	under 3000 KRW	current non smoker	no	yes	1	normal	normal
s-141	seoul	55~65	24	1	10	female	college and more	single	3000 KRW and more	current non smoker	no	no	7	normal	abnormal
s-142	seoul	55~65	59	1	10	male	college and more	married	3000 KRW and more	current smoker	no	no	8	abnormal	abnormal
s-143	seoul	under 55	69	4	7	female	high school and less	etc	under 3000 KRW	current non smoker	yes	no	5	normal	normal
s-144	seoul	under 55	43	26	6	male	high school and less	married	3000 KRW and more	current smoker	yes	yes	6	normal	abnormal
s-145	seoul	under 55	53	13	8	male	college and more	married	3000 KRW and more	current non smoker	no	yes	8	abnormal	abnormal
s-146	seoul	under 55	20	13	1	male	college and more	single	under 3000 KRW	current non smoker	no	yes	1	normal	normal
s-147	seoul	under 55	54	1	1	female	college and more	single	under 3000 KRW	current non smoker	no	yes	1	normal	normal
s-148	seoul	under 55	51	23	5	female	high school and less	married	3000 KRW and more	current non smoker	no	no	0	normal	normal
s-149	seoul	under 55	59	13	8	female	college and more	married	under 3000 KRW	current non smoker	no	yes	7	normal	abnormal
s-150	seoul	under 55	52	7	3	male	high school and less	single	under 3000 KRW	current smoker	yes	yes	2	normal	normal
s-151	seoul	under 55	33	0	5	female	college and more	etc	under 3000 KRW	current non smoker	yes	no	2	normal	normal
s-152	seoul	under 55	70	42	5	male	high school and less	married	under 3000 KRW	current non smoker	no	no	6	normal	abnormal
s-153	seoul	under 55	24	0	7	male	college and more	single	under 3000 KRW	current non smoker	yes	no	5	normal	normal
s-154	seoul	under 55	44	27	8	male	high school and less	single	under 3000 KRW	current non smoker	yes	no	5	normal	normal
s-155	seoul	under 55	72	27	2	male	high school and less	married	under 3000 KRW	current smoker	no	yes	3	normal	normal
s-156	seoul	under 55	55	28	2	female	high school and less	etc	under 3000 KRW	current non smoker	no	no	1	normal	normal
s-157	seoul	under 55	54	20	6	female	high school and less	married	under 3000 KRW	current non smoker	no	yes	0	normal	normal
s-158	seoul	55~65	67	33	9	female	high school and less	married	under 3000 KRW	current non smoker	no	no	8	abnormal	abnormal
s-159	seoul	55~65	88	2	1	male	high school and less	married	under 3000 KRW	current non smoker	no	yes	2	normal	normal
s-160	seoul	under 55	76	18	8	female	high school and less	etc	under 3000 KRW	current non smoker	no	yes	7	normal	abnormal
s-161	seoul	under 55	41	5	5	male	high school and less	single	under 3000 KRW	current smoker	yes	yes	3	normal	normal
s-162	seoul	under 55	69	1	6	female	high school and less	etc	under 3000 KRW	current non smoker	no	no	6	normal	abnormal
s-163	seoul	under 55	43	1	5	male	high school and less	single	under 3000 KRW	current smoker	yes	yes	0	normal	normal
s-164	seoul	under 55	66	1	5	female	high school and less	married	under 3000 KRW	current non smoker	no	no	5	normal	normal
s-165	seoul	under 55	61	0	5	female	high school and less	etc	under 3000 KRW	current non smoker	no	yes	9	abnormal	abnormal
s-166	seoul	under 55	37	8	7	female	high school and less	single	under 3000 KRW	current non smoker	yes	no	5	normal	normal
s-167	seoul	under 55	68	30	7	female	high school and less	married	under 3000 KRW	current non smoker	no	no	2	normal	normal
s-168	seoul	under 55	67	25	10	male	high school and less	married	under 3000 KRW	current non smoker	yes	yes	6	normal	abnormal
s-169	seoul	under 55	58	3	8	male	high school and less	etc	under 3000 KRW	current non smoker	yes	no	5	normal	normal
s-170	seoul	under 55	76	2	7	male	college and more	married	under 3000 KRW	current non smoker	no	yes	7	normal	abnormal
s-171	seoul	under 55	51	4	4	male	high school and less	married	under 3000 KRW	current non smoker	yes	yes	0	normal	normal
s-172	seoul	under 55	24	2	7	female	college and more	single	under 3000 KRW	current non smoker	yes	no	8	abnormal	abnormal
s-173	seoul	55~65	41	10	5	female	college and more	single	under 3000 KRW	current non smoker	yes	no	5	normal	normal
s-174	seoul	55~65	46	2	3	female	college and more	married	3000 KRW and more	current non smoker	no	yes	0	normal	normal
s-175	seoul	55~65	32	0	6	female	college and more	married	3000 KRW and more	current non smoker	no	yes	8	abnormal	abnormal
s-176	seoul	under 55	29	4	5	male	college and more	single	under 3000 KRW	current smoker	yes	yes	8	abnormal	abnormal
s-177	seoul	under 55	67	12	7	female	high school and less	married	under 3000 KRW	current non smoker	no	no	6	normal	abnormal
s-178	seoul	under 55	25	4	0	male	college and more	single	under 3000 KRW	current smoker	yes	yes	5	normal	normal
s-179	seoul	under 55	49	10	0	female	high school and less	etc	under 3000 KRW	current non smoker	yes	yes	0	normal	normal
s-180	seoul	under 55	82	0	0	female	high school and less	etc	under 3000 KRW	current non smoker	no	yes	0	normal	normal
s-181	seoul	under 55	40	1	5	female	high school and less	married	3000 KRW and more	current non smoker	yes	no	3	normal	normal
s-182	seoul	under 55	36	6	5	male	high school and less	single	3000 KRW and more	current non smoker	yes	yes	0	normal	normal
s-183	seoul	under 55	31	2	5	male	college and more	single	under 3000 KRW	current smoker	yes	yes	5	normal	normal
s-184	seoul	under 55	23	1	5	male	college and more	single	under 3000 KRW	current smoker	yes	yes	0	normal	normal
s-185	seoul	under 55	61	1	8	male	high school and less	married	3000 KRW and more	current smoker	yes	yes	0	normal	normal
s-186	seoul	under 55	56	8	5	female	high school and less	married	under 3000 KRW	current non smoker	no	no	3	normal	normal
s-187	seoul	under 55	62	33	6	female	high school and less	etc	under 3000 KRW	current non smoker	no	no	3	normal	normal
s-188	seoul	under 55	74	20	0	female	high school and less	married	under 3000 KRW	current non smoker	no	no	0	normal	normal
s-189	seoul	under 55	31	4	6	female	college and more	married	3000 KRW and more	current non smoker	no	yes	4	normal	normal
s-190	seoul	under 55	64	32	10	female	high school and less	etc	under 3000 KRW	current non smoker	no	no	0	normal	normal
s-191	seoul	55~65	47	5	3	male	college and more	married	3000 KRW and more	current non smoker	yes	yes	5	normal	normal
s-192	seoul	55~65	30	15	4	female	college and more	single	under 3000 KRW	current non smoker	no	yes	6	normal	abnormal
s-193	seoul	55~65	51	2	1	male	college and more	etc	3000 KRW and more	current non smoker	yes	yes	8	abnormal	abnormal
s-194	seoul	55~65	31	5	5	female	college and more	married	3000 KRW and more	current non smoker	no	yes	2	normal	normal
s-195	seoul	55~65	63	5	4	female	high school and less	married	3000 KRW and more	current non smoker	no	yes	3	normal	normal
s-196	seoul	55~65	30	1	5	male	college and more	married	3000 KRW and more	current non smoker	yes	no	0	normal	normal
s-197	seoul	55~65	23	5	8	male	college and more	single	under 3000 KRW	current non smoker	yes	yes	3	normal	normal
s-198	seoul	55~65	52	5	4	male	college and more	married	under 3000 KRW	current non smoker	no	no	4	normal	normal
s-199	seoul	55~65	42	5	1	male	college and more	single	3000 KRW and more	current non smoker	no	yes	1	normal	normal
s-200	seoul	55~65	27	6	5	female	college and more	single	3000 KRW and more	current non smoker	yes	yes	5	normal	normal
s-201	seoul	55~65	54	6	5	female	high school and less	married	3000 KRW and more	current non smoker	yes	no	5	normal	normal
s-202	seoul	under 55	65	6	3	female	high school and less	etc	under 3000 KRW	current non smoker	no	yes	2	normal	normal
s-203	seoul	under 55	58	14	4	female	college and more	etc	under 3000 KRW	current non smoker	no	yes	5	normal	normal
s-204	seoul	under 55	62	30	9	female	college and more	married	3000 KRW and more	current non smoker	no	no	7	normal	abnormal
s-205	seoul	under 55	37	30	6	male	college and more	single	3000 KRW and more	current non smoker	yes	yes	7	normal	abnormal
s-206	seoul	under 55	79	0	5	female	high school and less	married	under 3000 KRW	current non smoker	no	yes	0	normal	normal
s-207	seoul	under 55	25	15	7	male	college and more	single	3000 KRW and more	current non smoker	yes	yes	0	normal	normal
s-208	seoul	over 65	30	5	7	male	college and more	single	under 3000 KRW	current non smoker	no	yes	2	normal	normal
s-209	seoul	over 65	28	6	3	female	college and more	single	under 3000 KRW	current non smoker	no	yes	4	normal	normal
s-210	seoul	over 65	52	15	6	male	college and more	single	under 3000 KRW	current non smoker	no	yes	2	normal	normal
s-211	seoul	over 65	57	13	1	female	college and more	married	3000 KRW and more	current non smoker	no	no	5	normal	normal
s-212	seoul	under 55	48	7	8	female	college and more	married	3000 KRW and more	current non smoker	no	no	7	normal	abnormal
s-213	seoul	under 55	50	3	3	female	college and more	single	under 3000 KRW	current non smoker	no	yes	1	normal	normal
s-214	seoul	under 55	45	2	1	female	college and more	married	3000 KRW and more	current non smoker	yes	no	0	normal	normal
s-215	seoul	55~65	42	3	4	female	college and more	married	3000 KRW and more	current non smoker	yes	no	0	normal	normal
s-216	seoul	under 55	43	6	3	female	college and more	married	3000 KRW and more	current non smoker	no	yes	5	normal	normal
s-217	seoul	under 55	45	15	6	female	college and more	married	3000 KRW and more	current smoker	yes	no	10	abnormal	abnormal
s-218	seoul	under 55	53	5	7	female	college and more	married	3000 KRW and more	current non smoker	no	yes	4	normal	normal
s-219	seoul	under 55	26	7	5	male	college and more	single	3000 KRW and more	current non smoker	yes	no	0	normal	normal
s-220	seoul	under 55	55	7	8	male	college and more	married	3000 KRW and more	current non smoker	no	no	1	normal	normal
s-221	seoul	under 55	46	7	8	female	college and more	married	3000 KRW and more	current non smoker	no	yes	0	normal	normal
s-222	seoul	55~65	22	4	7	female	college and more	single	3000 KRW and more	current non smoker	yes	yes	3	normal	normal
s-223	seoul	55~65	50	4	5	female	college and more	married	3000 KRW and more	current non smoker	yes	no	4	normal	normal
s-224	seoul	55~65	35	4	8	female	college and more	married	under 3000 KRW	current non smoker	no	yes	3	normal	normal
s-225	seoul	under 55	40	5	10	female	college and more	married	3000 KRW and more	current non smoker	yes	no	2	normal	normal
s-226	seoul	under 55	42	8	5	female	high school and less	married	3000 KRW and more	current non smoker	yes	no	3	normal	normal
s-227	seoul	under 55	60	20	10	male	college and more	married	3000 KRW and more	current non smoker	yes	no	0	normal	normal
s-228	seoul	under 55	70	12	10	female	high school and less	etc	under 3000 KRW	current non smoker	no	no	5	normal	normal
s-229	seoul	55~65	47	1	5	male	high school and less	etc	3000 KRW and more	current smoker	yes	yes	0	normal	normal
s-230	seoul	55~65	33	27	8	male	college and more	single	3000 KRW and more	current non smoker	yes	no	8	abnormal	abnormal
s-231	seoul	55~65	61	27	7	female	high school and less	married	3000 KRW and more	current non smoker	no	no	7	normal	abnormal
s-232	seoul	55~65	40	3	7	female	college and more	married	3000 KRW and more	current non smoker	no	yes	2	normal	normal
s-233	seoul	55~65	73	28	8	male	high school and less	married	under 3000 KRW	current smoker	yes	no	10	abnormal	abnormal
s-234	seoul	55~65	44	4	5	female	college and more	married	3000 KRW and more	current non smoker	yes	yes	8	abnormal	abnormal
s-235	seoul	55~65	37	7	5	female	college and more	married	3000 KRW and more	current non smoker	no	yes	5	normal	normal
s-236	seoul	55~65	21	11	1	female	college and more	single	3000 KRW and more	current non smoker	yes	no	3	normal	normal
s-237	seoul	55~65	53	11	2	female	high school and less	married	3000 KRW and more	current non smoker	yes	no	5	normal	normal
s-238	seoul	under 55	28	4	4	female	college and more	married	3000 KRW and more	current non smoker	yes	no	5	normal	normal
s-239	seoul	under 55	45	5	7	male	college and more	married	3000 KRW and more	current smoker	yes	no	7	normal	abnormal
s-240	seoul	under 55	20	12	8	male	college and more	single	under 3000 KRW	current non smoker	no	no	5	normal	normal
s-241	seoul	under 55	78	10	5	male	college and more	married	under 3000 KRW	current non smoker	no	no	0	normal	normal
s-242	seoul	under 55	68	13	2	male	high school and less	married	under 3000 KRW	current non smoker	no	yes	0	normal	normal
s-243	seoul	under 55	59	25	5	male	high school and less	married	3000 KRW and more	current smoker	yes	no	3	normal	normal
s-244	seoul	under 55	42	5	5	female	high school and less	married	3000 KRW and more	current non smoker	yes	yes	5	normal	normal
s-245	seoul	55~65	36	1	10	male	college and more	married	3000 KRW and more	current non smoker	yes	yes	10	abnormal	abnormal
s-246	seoul	55~65	19	1	4	male	college and more	single	3000 KRW and more	current non smoker	yes	no	7	normal	abnormal
s-247	seoul	under 55	33	12	0	male	high school and less	single	3000 KRW and more	current smoker	yes	no	0	normal	normal
s-248	seoul	under 55	60	14	8	female	high school and less	married	3000 KRW and more	current non smoker	no	yes	8	abnormal	abnormal
s-249	seoul	under 55	61	20	10	female	high school and less	married	under 3000 KRW	current non smoker	no	yes	10	abnormal	abnormal
s-250	seoul	under 55	72	28	2	male	high school and less	etc	under 3000 KRW	current smoker	yes	yes	3	normal	normal
s-251	seoul	under 55	26	1	5	male	college and more	single	3000 KRW and more	current non smoker	yes	no	3	normal	normal
s-252	seoul	under 55	63	1	5	female	college and more	etc	under 3000 KRW	current non smoker	no	no	6	normal	abnormal
s-253	seoul	under 55	31	1	5	male	high school and less	single	under 3000 KRW	current non smoker	yes	no	10	abnormal	abnormal
s-254	seoul	under 55	60	20	10	female	high school and less	married	under 3000 KRW	current non smoker	no	no	10	abnormal	abnormal
s-255	seoul	under 55	59	19	3	male	college and more	married	3000 KRW and more	current non smoker	no	yes	3	normal	normal
s-256	seoul	under 55	36	3	10	female	college and more	married	3000 KRW and more	current non smoker	yes	yes	9	abnormal	abnormal
s-257	seoul	under 55	35	18	3	female	high school and less	single	3000 KRW and more	current smoker	no	yes	5	normal	normal
s-258	seoul	under 55	67	17	9	male	high school and less	etc	under 3000 KRW	current non smoker	no	no	0	normal	normal
s-259	seoul	under 55	65	18	10	male	high school and less	married	under 3000 KRW	current smoker	yes	yes	7	normal	abnormal
s-260	seoul	under 55	20	1	5	female	college and more	single	under 3000 KRW	current non smoker	yes	yes	0	normal	normal
s-261	seoul	under 55	32	19	8	male	college and more	single	3000 KRW and more	current non smoker	no	yes	2	normal	normal
s-262	seoul	under 55	23	1	5	female	high school and less	married	under 3000 KRW	current non smoker	no	yes	2	normal	normal
s-263	seoul	under 55	63	20	3	female	high school and less	married	under 3000 KRW	current non smoker	no	yes	10	abnormal	abnormal
s-264	seoul	under 55	55	20	5	male	high school and less	married	3000 KRW and more	current non smoker	yes	no	3	normal	normal
s-265	seoul	under 55	66	20	3	male	high school and less	married	under 3000 KRW	current non smoker	yes	no	5	normal	normal
s-266	seoul	under 55	55	20	10	male	high school and less	married	under 3000 KRW	current non smoker	yes	yes	8	abnormal	abnormal
s-267	seoul	under 55	83	19	0	female	high school and less	etc	under 3000 KRW	current non smoker	no	yes	3	normal	normal
s-268	seoul	55~65	45	7	8	female	college and more	married	3000 KRW and more	current non smoker	yes	no	8	abnormal	abnormal
s-269	seoul	55~65	54	14	10	female	high school and less	married	under 3000 KRW	current non smoker	no	no	10	abnormal	abnormal
s-270	seoul	55~65	49	20	4	female	college and more	married	3000 KRW and more	current non smoker	no	no	7	normal	abnormal
s-271	seoul	55~65	31	22	7	male	college and more	married	3000 KRW and more	current non smoker	yes	no	0	normal	normal
s-272	seoul	under 55	63	7	4	female	high school and less	married	under 3000 KRW	current non smoker	no	yes	4	normal	normal
s-273	seoul	55~65	76	14	8	male	college and more	married	under 3000 KRW	current non smoker	no	yes	7	normal	abnormal
s-274	seoul	55~65	53	10	9	female	high school and less	married	3000 KRW and more	current non smoker	no	yes	6	normal	abnormal
s-275	seoul	55~65	70	0	10	female	high school and less	married	under 3000 KRW	current non smoker	no	yes	0	normal	normal
s-276	seoul	55~65	34	2	7	male	college and more	married	under 3000 KRW	current non smoker	no	no	8	abnormal	abnormal
s-277	seoul	55~65	61	12	10	female	high school and less	married	3000 KRW and more	current non smoker	no	no	0	normal	normal
s-278	seoul	55~65	54	11	9	male	college and more	married	3000 KRW and more	current non smoker	yes	yes	4	normal	normal
s-279	seoul	55~65	43	4	10	female	college and more	married	3000 KRW and more	current non smoker	no	yes	9	abnormal	abnormal
s-280	seoul	55~65	45	2	3	female	college and more	married	3000 KRW and more	current non smoker	yes	yes	3	normal	normal
s-281	seoul	under 55	29	14	5	female	college and more	single	3000 KRW and more	current non smoker	yes	yes	2	normal	normal
s-282	seoul	under 55	55	14	8	female	high school and less	married	3000 KRW and more	current non smoker	no	yes	4	normal	normal
s-283	seoul	under 55	43	8	5	female	college and more	married	3000 KRW and more	current non smoker	no	no	0	normal	normal
s-284	seoul	under 55	31	3	7	male	college and more	married	3000 KRW and more	current smoker	yes	yes	6	normal	abnormal
s-285	seoul	under 55	33	8	5	male	college and more	single	under 3000 KRW	current smoker	yes	yes	0	normal	normal
s-286	seoul	under 55	73	8	2	male	high school and less	etc	under 3000 KRW	current smoker	yes	no	4	normal	normal
s-287	seoul	under 55	50	15	5	male	high school and less	married	3000 KRW and more	current smoker	yes	yes	2	normal	normal
s-288	seoul	over 65	45	9	6	female	high school and less	married	3000 KRW and more	current non smoker	yes	no	7	normal	abnormal
s-289	seoul	over 65	35	0	4	female	college and more	married	3000 KRW and more	current non smoker	yes	no	6	normal	abnormal
s-290	seoul	over 65	62	0	4	female	high school and less	etc	3000 KRW and more	current non smoker	no	no	7	normal	abnormal
s-291	seoul	55~65	36	18	3	male	college and more	single	3000 KRW and more	current non smoker	no	yes	7	normal	abnormal
s-292	seoul	55~65	59	18	9	female	high school and less	married	3000 KRW and more	current non smoker	no	yes	7	normal	abnormal
s-293	seoul	under 55	41	1	9	female	college and more	married	3000 KRW and more	current non smoker	yes	no	10	abnormal	abnormal
s-294	seoul	under 55	39	1	4	female	college and more	married	3000 KRW and more	current non smoker	yes	no	0	normal	normal
s-295	seoul	under 55	43	26	8	female	high school and less	etc	under 3000 KRW	current non smoker	yes	yes	6	normal	abnormal
s-296	seoul	under 55	25	26	7	female	college and more	single	under 3000 KRW	current non smoker	yes	yes	7	normal	abnormal
s-297	seoul	55~65	23	5	6	female	college and more	single	under 3000 KRW	current non smoker	no	no	0	normal	normal
s-298	seoul	under 55	38	0	6	female	college and more	married	3000 KRW and more	current non smoker	no	no	2	normal	normal
s-299	seoul	over 65	44	15	10	female	high school and less	single	under 3000 KRW	current non smoker	no	yes	10	abnormal	abnormal
s-300	seoul	under 55	30	1	4	male	college and more	single	3000 KRW and more	current smoker	yes	yes	4	normal	normal
s-301	seoul	under 55	40	3	4	male	college and more	married	3000 KRW and more	current non smoker	yes	yes	6	normal	abnormal
s-302	seoul	under 55	28	0	4	male	college and more	single	3000 KRW and more	current non smoker	yes	yes	5	normal	normal
s-303	seoul	under 55	30	2	3	male	college and more	single	under 3000 KRW	current smoker	yes	yes	7	normal	abnormal
s-304	seoul	under 55	34	0	5	female	college and more	single	under 3000 KRW	current non smoker	no	yes	5	normal	normal
s-305	seoul	under 55	45	6	6	male	college and more	single	under 3000 KRW	current non smoker	yes	yes	4	normal	normal
s-306	seoul	under 55	35	5	2	male	college and more	etc	under 3000 KRW	current smoker	yes	yes	6	normal	abnormal
s-307	seoul	under 55	57	8	3	female	high school and less	etc	under 3000 KRW	current non smoker	no	yes	5	normal	normal
s-308	seoul	under 55	30	0.5	1	male	college and more	single	3000 KRW and more	current non smoker	yes	yes	2	normal	normal
s-309	seoul	under 55	27	2	9	female	college and more	single	under 3000 KRW	current non smoker	yes	yes	3	normal	normal
s-310	seoul	under 55	38	3	8	male	college and more	single	3000 KRW and more	current non smoker	no	yes	0	normal	normal
s-311	seoul	under 55	20	2	7	female	college and more	single	under 3000 KRW	current non smoker	yes	yes	9	abnormal	abnormal
s-312	seoul	55~65	50	8	3	female	college and more	married	3000 KRW and more	current non smoker	no	no	0	normal	normal
s-313	seoul	55~65	19	8	4	male	college and more	single	3000 KRW and more	current non smoker	yes	no	4	normal	normal
s-314	seoul	over 65	84	1	3	female	high school and less	etc	under 3000 KRW	current non smoker	no	yes	0	normal	normal
s-315	seoul	under 55	55	25	4	female	college and more	married	under 3000 KRW	current non smoker	no	yes	1	normal	normal
s-316	seoul	under 55	27	0	4	female	college and more	single	under 3000 KRW	current non smoker	no	yes	2	normal	normal
s-317	seoul	55~65	54	9	2	female	college and more	etc	under 3000 KRW	current non smoker	no	yes	1	normal	normal
s-318	seoul	55~65	33	1	9	male	college and more	married	3000 KRW and more	current non smoker	yes	yes	6	normal	abnormal
s-319	seoul	under 55	24	5	4	male	college and more	single	under 3000 KRW	current non smoker	no	yes	4	normal	normal
s-320	seoul	under 55	68	2	7	female	college and more	married	under 3000 KRW	current non smoker	no	no	5	normal	normal
s-321	seoul	under 55	42	5	4	female	college and more	single	under 3000 KRW	current non smoker	no	yes	3	normal	normal
s-322	seoul	55~65	29	3	6	male	college and more	single	3000 KRW and more	current non smoker	yes	yes	6	normal	abnormal
s-323	seoul	55~65	64	3	4	female	high school and less	married	3000 KRW and more	current non smoker	yes	yes	5	normal	normal
s-324	seoul	under 55	80	20	6	male	high school and less	married	under 3000 KRW	current non smoker	no	yes	0	normal	normal
s-325	seoul	under 55	30	6	7	female	college and more	single	under 3000 KRW	current non smoker	no	yes	7	normal	abnormal
s-326	seoul	under 55	28	5	4	female	college and more	single	under 3000 KRW	current non smoker	yes	yes	1	normal	normal
s-327	seoul	55~65	25	1	7	female	college and more	single	3000 KRW and more	current non smoker	no	yes	7	normal	abnormal
s-328	seoul	55~65	54	1	4	male	college and more	married	3000 KRW and more	current non smoker	yes	yes	4	normal	normal
s-329	seoul	55~65	34	0	5	male	college and more	single	under 3000 KRW	current non smoker	no	no	5	normal	normal
s-330	seoul	55~65	31	3	3	female	college and more	married	3000 KRW and more	current non smoker	yes	yes	5	normal	normal
s-331	seoul	55~65	71	3	7	male	high school and less	married	3000 KRW and more	current non smoker	no	no	1	normal	normal
s-332	seoul	55~65	27	3	4	female	college and more	single	3000 KRW and more	current non smoker	yes	yes	6	normal	abnormal
s-333	seoul	55~65	28	5	4	female	college and more	single	under 3000 KRW	current non smoker	no	yes	3	normal	normal
s-334	seoul	55~65	64	5	4	female	college and more	etc	under 3000 KRW	current non smoker	no	yes	4	normal	normal
s-335	seoul	under 55	28	3	5	female	college and more	single	3000 KRW and more	current smoker	no	yes	2	normal	normal
s-336	seoul	under 55	54	3	4	female	college and more	married	3000 KRW and more	current non smoker	no	yes	2	normal	normal
s-337	seoul	under 55	36	6	6	female	college and more	single	under 3000 KRW	current non smoker	no	yes	4	normal	normal
s-338	seoul	under 55	28	3	5	male	college and more	single	under 3000 KRW	current non smoker	no	yes	8	abnormal	abnormal
s-339	seoul	under 55	48	0	6	male	college and more	single	3000 KRW and more	current non smoker	no	yes	3	normal	normal
s-340	seoul	under 55	35	4	5	male	college and more	single	under 3000 KRW	current non smoker	no	yes	7	normal	abnormal
s-341	seoul	under 55	37	10	3	female	college and more	single	under 3000 KRW	current non smoker	no	yes	2	normal	normal
s-342	seoul	under 55	32	4	3	female	college and more	married	3000 KRW and more	current non smoker	yes	yes	5	normal	normal
s-343	seoul	55~65	35	6	7	male	college and more	single	under 3000 KRW	current non smoker	no	yes	3	normal	normal
s-344	seoul	55~65	30	5	4	male	college and more	single	under 3000 KRW	current non smoker	no	yes	2	normal	normal
s-345	seoul	under 55	50	14	5	female	college and more	single	under 3000 KRW	current non smoker	no	yes	3	normal	normal
s-346	seoul	under 55	41	14	4	female	college and more	single	under 3000 KRW	current non smoker	no	yes	7	normal	abnormal
s-347	seoul	under 55	28	5	5	male	college and more	single	3000 KRW and more	current smoker	yes	yes	3	normal	normal
s-348	seoul	under 55	31	3	6	female	college and more	married	3000 KRW and more	current non smoker	yes	yes	4	normal	normal
s-349	seoul	under 55	52	3	7	male	high school and less	married	3000 KRW and more	current non smoker	yes	yes	4	normal	normal
s-350	seoul	under 55	30	5	6	female	college and more	single	under 3000 KRW	current non smoker	no	yes	5	normal	normal
s-351	seoul	55~65	30	14	3	male	college and more	single	under 3000 KRW	current non smoker	no	yes	3	normal	normal
s-352	seoul	55~65	55	14	5	male	college and more	married	under 3000 KRW	current non smoker	no	yes	3	normal	normal
s-353	seoul	55~65	24	15	6	male	high school and less	single	under 3000 KRW	current non smoker	no	yes	6	normal	abnormal
s-354	seoul	55~65	56	15	4	female	college and more	single	under 3000 KRW	current non smoker	yes	yes	4	normal	normal
s-355	seoul	55~65	50	4	6	male	college and more	married	under 3000 KRW	current non smoker	yes	no	5	normal	normal
s-356	seoul	55~65	57	0	6	male	college and more	married	3000 KRW and more	current non smoker	yes	yes	2	normal	normal
s-357	seoul	55~65	33	7	5	male	high school and less	single	under 3000 KRW	current non smoker	no	yes	4	normal	normal
s-358	seoul	55~65	34	0	6	female	college and more	single	under 3000 KRW	current non smoker	yes	yes	5	normal	normal
s-359	seoul	55~65	56	3	4	male	college and more	married	under 3000 KRW	current non smoker	yes	yes	3	normal	normal
s-360	seoul	55~65	33	0	8	male	college and more	married	3000 KRW and more	current smoker	yes	yes	3	normal	normal
s-361	seoul	over 65	28	2	6	male	college and more	single	3000 KRW and more	current smoker	yes	yes	4	normal	normal
s-362	seoul	over 65	54	4	6	male	college and more	married	3000 KRW and more	current smoker	yes	yes	3	normal	normal
s-363	seoul	over 65	27	5	4	female	college and more	single	under 3000 KRW	current non smoker	no	yes	5	normal	normal
s-364	seoul	over 65	28	1	4	male	college and more	single	3000 KRW and more	current non smoker	yes	yes	2	normal	normal
s-365	seoul	over 65	56	1	4	male	college and more	married	3000 KRW and more	current non smoker	yes	yes	3	normal	normal
s-366	seoul	over 65	44	8	6	male	college and more	married	3000 KRW and more	current smoker	yes	yes	3	normal	normal
s-367	seoul	over 65	34	7	4	female	college and more	single	3000 KRW and more	current non smoker	yes	yes	4	normal	normal
s-368	seoul	over 65	40	7	5	male	college and more	married	3000 KRW and more	current non smoker	yes	yes	3	normal	normal
s-369	seoul	over 65	37	1	6	female	college and more	married	3000 KRW and more	current non smoker	yes	yes	5	normal	normal
s-370	seoul	under 55	26	15	6	male	high school and less	single	under 3000 KRW	current non smoker	yes	no	7	normal	abnormal
s-371	seoul	under 55	28	2	4	female	college and more	single	3000 KRW and more	current non smoker	yes	yes	4	normal	normal
s-372	seoul	under 55	34	8	5	male	college and more	married	3000 KRW and more	current smoker	yes	yes	3	normal	normal
s-373	seoul	under 55	33	0	4	female	high school and less	single	under 3000 KRW	current non smoker	no	no	1	normal	normal
s-374	seoul	under 55	62	8	3	female	high school and less	etc	3000 KRW and more	current non smoker	no	yes	2	normal	normal
s-375	seoul	under 55	75	30	5	male	high school and less	married	under 3000 KRW	current non smoker	no	yes	3	normal	normal
s-376	seoul	55~65	42	5	7	male	college and more	single	under 3000 KRW	current non smoker	no	yes	2	normal	normal
s-377	seoul	55~65	35	15	4	male	college and more	single	under 3000 KRW	current non smoker	no	yes	2	normal	normal
s-378	seoul	under 55	48	4	1	female	college and more	single	under 3000 KRW	current non smoker	no	yes	2	normal	normal
s-379	seoul	under 55	30	14	3	male	college and more	single	under 3000 KRW	current non smoker	no	no	3	normal	normal
s-380	seoul	over 65	73	13	6	female	high school and less	etc	under 3000 KRW	current non smoker	no	no	2	normal	normal
s-381	seoul	55~65	32	6	5	male	college and more	single	3000 KRW and more	current smoker	yes	yes	6	normal	abnormal
s-382	seoul	over 65	21	6	5	male	college and more	single	under 3000 KRW	current non smoker	no	no	6	normal	abnormal
s-383	seoul	over 65	51	15	2	female	college and more	married	3000 KRW and more	current non smoker	yes	yes	1	normal	normal
s-384	seoul	over 65	81	17	6	female	high school and less	etc	under 3000 KRW	current non smoker	no	yes	7	normal	abnormal
s-385	seoul	55~65	28	15	4	female	college and more	single	3000 KRW and more	current non smoker	no	yes	4	normal	normal
s-386	seoul	55~65	52	15	6	female	college and more	etc	3000 KRW and more	current non smoker	no	yes	2	normal	normal
s-387	seoul	55~65	67	2	8	male	high school and less	married	3000 KRW and more	current non smoker	yes	yes	5	normal	normal
s-388	seoul	over 65	46	5	4	female	high school and less	married	under 3000 KRW	current non smoker	no	yes	7	normal	abnormal
s-389	seoul	over 65	74	5	7	female	high school and less	etc	under 3000 KRW	current non smoker	no	no	7	normal	abnormal
s-390	seoul	over 65	62	12	3	female	college and more	married	3000 KRW and more	current non smoker	no	yes	3	normal	normal
s-391	seoul	55~65	46	10	8	female	college and more	married	3000 KRW and more	current non smoker	yes	yes	3	normal	normal
s-392	seoul	55~65	37	5	5	female	college and more	single	under 3000 KRW	current non smoker	no	yes	2	normal	normal
s-393	seoul	55~65	55	5	3	female	college and more	single	under 3000 KRW	current non smoker	no	yes	3	normal	normal
s-394	seoul	55~65	28	0	3	male	high school and less	single	under 3000 KRW	current non smoker	no	yes	1	normal	normal
s-395	seoul	55~65	64	20	10	male	college and more	married	under 3000 KRW	current non smoker	no	no	10	abnormal	abnormal
s-396	seoul	55~65	63	4	3	male	college and more	single	3000 KRW and more	current non smoker	no	yes	2	normal	normal
s-397	seoul	over 65	39	5	3	male	college and more	single	under 3000 KRW	current non smoker	no	yes	2	normal	normal
s-398	seoul	55~65	27	0	8	female	high school and less	single	3000 KRW and more	current non smoker	yes	no	2	normal	normal
s-399	seoul	55~65	52	0	6	female	high school and less	single	3000 KRW and more	current non smoker	no	yes	2	normal	normal
s-400	seoul	55~65	21	9	2	male	college and more	single	under 3000 KRW	current non smoker	no	yes	5	normal	normal
s-401	seoul	55~65	56	27	6	female	college and more	married	3000 KRW and more	current non smoker	no	yes	4	normal	normal
s-402	seoul	55~65	24	11	5	male	college and more	single	3000 KRW and more	current smoker	yes	yes	3	normal	normal
s-403	seoul	55~65	80	12	3	female	high school and less	married	under 3000 KRW	current non smoker	no	yes	8	abnormal	abnormal
s-404	seoul	55~65	36	0	8	male	college and more	married	3000 KRW and more	current non smoker	no	yes	9	abnormal	abnormal
s-405	seoul	over 65	74	5	9	female	high school and less	married	under 3000 KRW	current non smoker	no	yes	7	normal	abnormal
s-406	seoul	55~65	56	10	8	male	high school and less	married	3000 KRW and more	current non smoker	no	no	2	normal	normal
s-407	seoul	55~65	80	8	9	female	high school and less	etc	under 3000 KRW	current non smoker	no	yes	7	normal	abnormal
s-408	seoul	55~65	53	11	7	female	high school and less	etc	under 3000 KRW	current non smoker	yes	yes	7	normal	abnormal
s-409	seoul	55~65	46	2	8	female	high school and less	married	3000 KRW and more	current non smoker	no	yes	5	normal	normal
s-410	seoul	55~65	46	10	5	female	high school and less	married	3000 KRW and more	current non smoker	yes	no	5	normal	normal
s-411	seoul	55~65	54	10	10	male	high school and less	married	3000 KRW and more	current smoker	yes	yes	10	abnormal	abnormal
s-412	seoul	55~65	53	15	5	male	college and more	married	3000 KRW and more	current non smoker	yes	no	0	normal	normal
s-413	seoul	55~65	23	15	5	female	college and more	single	3000 KRW and more	current non smoker	yes	no	6	normal	abnormal
s-414	seoul	55~65	47	15	6	female	college and more	married	3000 KRW and more	current non smoker	no	no	6	normal	abnormal
s-415	seoul	55~65	44	1	2	female	high school and less	married	3000 KRW and more	current non smoker	yes	no	0	normal	normal
s-416	seoul	over 65	68	4	9	female	high school and less	single	under 3000 KRW	current non smoker	no	no	5	normal	normal
s-417	seoul	55~65	83	13	5	female	high school and less	married	under 3000 KRW	current non smoker	no	yes	3	normal	normal
s-418	seoul	55~65	32	2	7	female	college and more	married	3000 KRW and more	current non smoker	no	yes	8	abnormal	abnormal
s-419	seoul	over 65	58	10	5	male	college and more	married	3000 KRW and more	current non smoker	no	yes	0	normal	normal
s-420	seoul	over 65	47	2	5	male	high school and less	married	3000 KRW and more	current smoker	no	yes	5	normal	normal
s-421	seoul	over 65	21	8	3	male	high school and less	single	3000 KRW and more	current non smoker	yes	yes	5	normal	normal
s-422	seoul	over 65	52	7	9	female	high school and less	married	3000 KRW and more	current non smoker	no	no	6	normal	abnormal
s-423	seoul	55~65	52	10	6	female	college and more	married	3000 KRW and more	current non smoker	yes	no	7	normal	abnormal
s-424	seoul	55~65	24	10	1	male	college and more	single	3000 KRW and more	current smoker	yes	no	1	normal	normal
s-425	seoul	55~65	66	15	8	male	college and more	married	3000 KRW and more	current non smoker	yes	no	0	normal	normal
s-426	seoul	55~65	42	0	10	female	college and more	married	3000 KRW and more	current non smoker	yes	no	7	normal	abnormal
s-427	seoul	55~65	49	12	4	female	college and more	married	3000 KRW and more	current non smoker	no	yes	6	normal	abnormal
s-428	seoul	55~65	56	10	5	female	college and more	married	under 3000 KRW	current non smoker	yes	no	0	normal	normal
s-429	seoul	over 65	35	0	5	female	college and more	married	3000 KRW and more	current non smoker	no	yes	6	normal	abnormal
s-430	seoul	55~65	41	12	5	female	college and more	married	3000 KRW and more	current non smoker	no	no	7	normal	abnormal
s-431	seoul	55~65	59	15	7	female	high school and less	married	under 3000 KRW	current non smoker	no	yes	10	abnormal	abnormal
s-432	seoul	55~65	27	15	6	female	college and more	single	under 3000 KRW	current non smoker	yes	yes	6	normal	abnormal
s-433	seoul	over 65	56	1	7	male	college and more	etc	3000 KRW and more	current non smoker	yes	no	7	normal	abnormal
s-434	seoul	55~65	32	3	5	female	college and more	married	3000 KRW and more	current non smoker	no	no	8	abnormal	abnormal
s-435	seoul	55~65	22	6	6	male	college and more	single	3000 KRW and more	current non smoker	yes	yes	4	normal	normal
s-436	seoul	55~65	50	6	6	male	college and more	married	3000 KRW and more	current non smoker	yes	yes	5	normal	normal
s-437	seoul	55~65	69	15	10	female	high school and less	etc	under 3000 KRW	current non smoker	no	yes	8	abnormal	abnormal
s-438	seoul	55~65	46	10	7	male	high school and less	married	under 3000 KRW	current smoker	yes	no	8	abnormal	abnormal
s-439	seoul	over 65	54	4	5	male	high school and less	married	3000 KRW and more	current smoker	yes	no	5	normal	normal
s-440	seoul	55~65	55	13	8	male	high school and less	married	under 3000 KRW	current non smoker	no	yes	8	abnormal	abnormal
s-441	seoul	55~65	76	30	2	male	high school and less	married	under 3000 KRW	current smoker	yes	no	5	normal	normal
s-442	seoul	55~65	33	20	7	male	college and more	single	under 3000 KRW	current non smoker	yes	no	7	normal	abnormal
s-443	seoul	55~65	56	17	5	female	high school and less	married	under 3000 KRW	current non smoker	yes	no	8	abnormal	abnormal
s-444	seoul	over 65	42	1	5	female	college and more	single	3000 KRW and more	current smoker	yes	yes	7	normal	abnormal
s-445	seoul	over 65	32	0	8	male	high school and less	married	3000 KRW and more	current smoker	yes	yes	9	abnormal	abnormal
s-446	seoul	over 65	61	15	7	female	high school and less	married	under 3000 KRW	current non smoker	no	no	6	normal	abnormal
s-447	seoul	over 65	79	15	7	female	high school and less	etc	under 3000 KRW	current non smoker	no	yes	7	normal	abnormal
s-448	seoul	over 65	49	10	5	female	college and more	married	3000 KRW and more	current non smoker	yes	no	4	normal	normal
s-449	seoul	over 65	53	10	5	male	college and more	married	3000 KRW and more	current smoker	yes	yes	7	normal	abnormal
s-450	seoul	over 65	70	2	8	female	college and more	etc	under 3000 KRW	current non smoker	no	no	5	normal	normal
s-451	seoul	over 65	42	10	8	male	college and more	married	3000 KRW and more	current non smoker	yes	yes	8	abnormal	abnormal
s-452	seoul	over 65	52	14	7	female	high school and less	married	3000 KRW and more	current non smoker	yes	no	8	abnormal	abnormal
s-453	seoul	over 65	60	9	5	female	high school and less	etc	under 3000 KRW	current non smoker	yes	yes	4	normal	normal
s-454	seoul	over 65	49	4	6	female	college and more	married	3000 KRW and more	current non smoker	no	yes	0	normal	normal
s-455	seoul	over 65	42	8	10	female	college and more	married	3000 KRW and more	current non smoker	yes	yes	10	abnormal	abnormal
s-456	seoul	over 65	42	1	7	female	college and more	married	3000 KRW and more	current non smoker	yes	yes	7	normal	abnormal
s-457	seoul	over 65	41	0	10	female	high school and less	married	3000 KRW and more	current non smoker	no	yes	10	abnormal	abnormal
s-458	seoul	over 65	23	8	7	female	college and more	single	under 3000 KRW	current non smoker	yes	no	3	normal	normal
s-459	seoul	over 65	50	8	5	male	college and more	married	3000 KRW and more	current smoker	yes	no	7	normal	abnormal
s-460	seoul	over 65	40	5	4	female	college and more	married	3000 KRW and more	current non smoker	no	yes	6	normal	abnormal
s-461	seoul	over 65	21	5	5	female	college and more	single	3000 KRW and more	current non smoker	no	no	10	abnormal	abnormal
s-462	seoul	over 65	61	15	7	female	high school and less	married	3000 KRW and more	current non smoker	no	yes	10	abnormal	abnormal
s-463	seoul	over 65	47	9	3	female	college and more	married	3000 KRW and more	current non smoker	no	no	8	abnormal	abnormal
s-464	seoul	over 65	32	3	5	female	college and more	married	3000 KRW and more	current non smoker	yes	yes	8	abnormal	abnormal
s-465	seoul	over 65	43	5	5	female	high school and less	married	3000 KRW and more	current non smoker	yes	yes	7	normal	abnormal
s-466	seoul	over 65	41	10	3	male	college and more	married	3000 KRW and more	current smoker	yes	yes	7	normal	abnormal
s-467	seoul	over 65	63	1	6	female	high school and less	etc	under 3000 KRW	current non smoker	yes	yes	1	normal	normal
s-468	seoul	over 65	48	11	7	female	college and more	married	3000 KRW and more	current non smoker	yes	yes	9	abnormal	abnormal
s-469	seoul	over 65	51	11	5	male	college and more	married	3000 KRW and more	current non smoker	yes	yes	7	normal	abnormal
s-470	seoul	over 65	28	4	0	male	high school and less	single	3000 KRW and more	current smoker	yes	no	0	normal	normal
s-471	seoul	over 65	36	0	8	female	college and more	married	3000 KRW and more	current non smoker	no	yes	10	abnormal	abnormal
s-472	seoul	over 65	21	1	4	male	college and more	single	under 3000 KRW	current non smoker	yes	no	4	normal	normal
s-473	seoul	over 65	60	1	7	female	high school and less	etc	under 3000 KRW	current non smoker	no	yes	10	abnormal	abnormal
s-474	seoul	over 65	45	5	7	female	college and more	married	3000 KRW and more	current non smoker	no	yes	6	normal	abnormal
s-475	seoul	over 65	41	0	2	male	college and more	married	under 3000 KRW	current non smoker	no	no	2	normal	normal
s-476	seoul	over 65	58	6	5	male	high school and less	married	under 3000 KRW	current non smoker	yes	no	9	abnormal	abnormal
s-477	seoul	over 65	66	15	5	female	high school and less	married	under 3000 KRW	current non smoker	no	yes	7	normal	abnormal
s-478	seoul	over 65	66	4	8	female	high school and less	etc	under 3000 KRW	current non smoker	no	yes	5	normal	normal
s-479	seoul	over 65	45	11	6	female	high school and less	married	3000 KRW and more	current non smoker	no	no	7	normal	abnormal
s-480	seoul	over 65	51	1	6	male	high school and less	married	3000 KRW and more	current smoker	yes	yes	9	abnormal	abnormal
s-481	seoul	over 65	52	7	8	female	high school and less	married	under 3000 KRW	current non smoker	no	yes	8	abnormal	abnormal
s-482	seoul	55~65	24	1	3	male	high school and less	single	under 3000 KRW	current non smoker	no	yes	9	abnormal	abnormal
s-483	seoul	55~65	53	3	5	male	college and more	single	3000 KRW and more	current non smoker	no	yes	5	normal	normal
s-484	seoul	55~65	26	12	4	female	college and more	single	under 3000 KRW	current non smoker	no	yes	5	normal	normal
s-485	seoul	55~65	53	8	5	male	college and more	single	under 3000 KRW	current non smoker	no	yes	6	normal	abnormal
s-486	seoul	55~65	48	3	4	male	college and more	married	3000 KRW and more	current smoker	yes	yes	3	normal	normal
s-487	seoul	55~65	27	0	3	female	college and more	single	under 3000 KRW	current non smoker	no	yes	4	normal	normal
s-488	seoul	55~65	48	2	3	female	college and more	married	3000 KRW and more	current non smoker	no	no	3	normal	normal
s-489	seoul	under 55	32	14	5	female	college and more	single	under 3000 KRW	current non smoker	no	yes	6	normal	abnormal
s-490	seoul	under 55	34	15	7	male	college and more	single	under 3000 KRW	current non smoker	no	yes	5	normal	normal
s-491	seoul	under 55	27	4	9	male	college and more	single	under 3000 KRW	current smoker	yes	yes	8	abnormal	abnormal
s-492	seoul	under 55	29	2	5	female	high school and less	married	3000 KRW and more	current non smoker	no	yes	5	normal	normal
s-493	seoul	under 55	40	4	5	male	college and more	married	3000 KRW and more	current non smoker	yes	yes	4	normal	normal
s-494	seoul	under 55	38	8	4	female	college and more	married	3000 KRW and more	current non smoker	no	yes	5	normal	normal
s-495	seoul	under 55	46	5	5	male	college and more	married	3000 KRW and more	current non smoker	no	yes	8	abnormal	abnormal
s-496	seoul	under 55	40	5	5	female	college and more	married	3000 KRW and more	current non smoker	yes	no	5	normal	normal
s-497	seoul	over 65	31	4	5	male	college and more	single	3000 KRW and more	current non smoker	no	no	8	abnormal	abnormal
s-498	seoul	under 55	42	15	3	male	college and more	single	3000 KRW and more	current non smoker	no	yes	5	normal	normal
s-499	seoul	under 55	34	2	7	female	college and more	single	under 3000 KRW	current non smoker	yes	yes	8	abnormal	abnormal
s-500	seoul	under 55	21	1	0	male	high school and less	single	under 3000 KRW	current smoker	yes	yes	0	normal	normal
s-501	seoul	under 55	31	3	7	female	college and more	married	under 3000 KRW	current non smoker	yes	yes	3	normal	normal
s-502	seoul	under 55	71	20	8	female	high school and less	married	under 3000 KRW	current non smoker	no	no	2	normal	normal
s-503	seoul	under 55	25	2	0	female	college and more	single	under 3000 KRW	current non smoker	no	yes	5	normal	normal
s-504	seoul	under 55	43	10	7	male	college and more	single	3000 KRW and more	current smoker	yes	no	7	normal	abnormal
s-505	seoul	under 55	39	6	6	female	college and more	married	3000 KRW and more	current non smoker	no	no	5	normal	normal
s-506	seoul	under 55	29	5	6	female	college and more	married	3000 KRW and more	current non smoker	yes	yes	3	normal	normal
s-507	seoul	under 55	30	2	5	male	college and more	single	3000 KRW and more	current smoker	yes	yes	0	normal	normal
s-508	seoul	under 55	41	3	2	male	college and more	married	3000 KRW and more	current non smoker	yes	yes	1	normal	normal
s-509	seoul	under 55	44	15	5	male	college and more	married	3000 KRW and more	current smoker	no	yes	4	normal	normal
s-510	seoul	under 55	33	14	4	female	college and more	married	3000 KRW and more	current non smoker	no	no	2	normal	normal
s-511	seoul	under 55	26	1	3	male	college and more	married	under 3000 KRW	current non smoker	yes	yes	3	normal	normal
s-512	seoul	under 55	71	2	4	male	college and more	married	under 3000 KRW	current non smoker	no	yes	0	normal	normal
s-513	seoul	under 55	44	6	5	female	college and more	married	3000 KRW and more	current non smoker	no	no	4	normal	normal
s-514	seoul	under 55	38	1	5	female	college and more	married	3000 KRW and more	current non smoker	yes	no	5	normal	normal
s-515	seoul	under 55	22	3	5	female	college and more	single	under 3000 KRW	current non smoker	yes	yes	8	abnormal	abnormal
s-516	seoul	under 55	45	15	5	female	college and more	married	under 3000 KRW	current non smoker	no	yes	5	normal	normal
s-517	seoul	under 55	29	3	5	male	college and more	single	under 3000 KRW	current smoker	yes	yes	6	normal	abnormal
s-518	seoul	under 55	29	5	4	male	college and more	single	3000 KRW and more	current non smoker	yes	no	1	normal	normal
s-519	seoul	under 55	45	4	5	female	college and more	married	3000 KRW and more	current non smoker	yes	no	0	normal	normal
s-520	seoul	under 55	30	0	4	male	college and more	single	under 3000 KRW	current non smoker	yes	yes	4	normal	normal
s-521	seoul	55~65	34	2	3	female	college and more	married	3000 KRW and more	current non smoker	no	no	0	normal	normal
s-522	seoul	55~65	65	3	4	female	high school and less	married	under 3000 KRW	current non smoker	no	yes	4	normal	normal
s-523	seoul	55~65	34	0	4	male	high school and less	single	under 3000 KRW	current non smoker	no	yes	4	normal	normal
s-524	seoul	55~65	28	6	5	male	college and more	single	under 3000 KRW	current non smoker	no	yes	5	normal	normal
s-525	seoul	55~65	42	3	5	female	college and more	married	3000 KRW and more	current non smoker	no	no	5	normal	normal
s-526	seoul	under 55	52	15	3	male	college and more	single	under 3000 KRW	current non smoker	no	yes	1	normal	normal
s-527	seoul	under 55	34	5	4	female	college and more	single	under 3000 KRW	current non smoker	no	yes	3	normal	normal
s-528	seoul	under 55	57	1	3	male	high school and less	married	under 3000 KRW	current non smoker	no	yes	4	normal	normal
s-529	seoul	under 55	27	2	4	male	college and more	single	under 3000 KRW	current non smoker	no	yes	3	normal	normal
s-530	seoul	under 55	30	5	4	female	college and more	married	under 3000 KRW	current non smoker	no	yes	2	normal	normal
s-531	seoul	55~65	72	15	5	female	high school and less	etc	under 3000 KRW	current non smoker	no	no	9	abnormal	abnormal
s-532	seoul	under 55	28	0	2	female	college and more	single	under 3000 KRW	current non smoker	no	yes	4	normal	normal
s-533	seoul	under 55	37	4	4	female	college and more	married	under 3000 KRW	current non smoker	no	yes	2	normal	normal
s-534	seoul	under 55	20	1	3	female	college and more	single	3000 KRW and more	current non smoker	yes	yes	3	normal	normal
s-535	seoul	under 55	52	5	4	male	college and more	married	3000 KRW and more	current non smoker	no	yes	3	normal	normal
s-536	seoul	under 55	28	0	6	female	college and more	single	under 3000 KRW	current non smoker	yes	yes	6	normal	abnormal
s-537	seoul	under 55	28	1	3	male	high school and less	single	3000 KRW and more	current non smoker	no	no	3	normal	normal
s-538	seoul	under 55	41	10	3	female	college and more	married	under 3000 KRW	current non smoker	no	yes	3	normal	normal
s-539	seoul	under 55	50	4	3	male	college and more	married	3000 KRW and more	current smoker	yes	yes	3	normal	normal
s-540	seoul	under 55	24	17	8	female	high school and less	single	3000 KRW and more	current non smoker	no	yes	2	normal	normal
s-541	seoul	under 55	49	5	1	female	college and more	etc	under 3000 KRW	current non smoker	no	yes	2	normal	normal
s-542	seoul	under 55	67	5	4	male	high school and less	etc	under 3000 KRW	current non smoker	no	yes	1	normal	normal
s-543	seoul	under 55	30	0	3	male	college and more	married	under 3000 KRW	current non smoker	yes	yes	1	normal	normal
s-544	seoul	under 55	30	20	7	male	college and more	single	under 3000 KRW	current non smoker	no	yes	4	normal	normal
s-545	seoul	under 55	71	26	1	male	college and more	etc	under 3000 KRW	current non smoker	no	no	1	normal	normal
s-546	seoul	under 55	68	5	2	male	college and more	etc	under 3000 KRW	current non smoker	no	yes	3	normal	normal
s-547	seoul	under 55	74	15	2	male	college and more	etc	under 3000 KRW	current non smoker	no	yes	5	normal	normal
s-548	seoul	over 65	59	0	5	female	college and more	married	3000 KRW and more	current non smoker	no	yes	5	normal	normal
s-549	seoul	over 65	32	15	2	female	college and more	single	3000 KRW and more	current non smoker	no	yes	2	normal	normal
s-550	seoul	over 65	63	15	3	male	college and more	married	under 3000 KRW	current non smoker	no	no	1	normal	normal
s-551	seoul	over 65	38	5	4	female	college and more	married	under 3000 KRW	current non smoker	no	yes	5	normal	normal
s-552	seoul	over 65	31	1	3	male	college and more	single	under 3000 KRW	current smoker	no	yes	4	normal	normal
s-553	seoul	over 65	54	15	2	female	college and more	married	3000 KRW and more	current non smoker	no	yes	3	normal	normal
s-554	seoul	over 65	48	6	7	female	college and more	married	under 3000 KRW	current non smoker	no	no	2	normal	normal
s-555	seoul	over 65	81	15	1	male	college and more	etc	under 3000 KRW	current non smoker	no	yes	1	normal	normal
s-556	seoul	over 65	33	15	2	female	college and more	single	3000 KRW and more	current non smoker	no	yes	2	normal	normal
s-557	seoul	under 55	51	7	5	female	college and more	married	3000 KRW and more	current non smoker	yes	yes	1	normal	normal
s-558	seoul	under 55	55	20	4	female	college and more	married	under 3000 KRW	current non smoker	no	no	1	normal	normal
s-559	seoul	under 55	38	5	2	female	college and more	married	3000 KRW and more	current non smoker	no	yes	4	normal	normal
s-560	seoul	under 55	57	5	3	female	college and more	married	3000 KRW and more	current non smoker	no	yes	2	normal	normal
s-561	seoul	under 55	65	14	4	male	college and more	etc	under 3000 KRW	current smoker	no	yes	3	normal	normal
s-562	seoul	under 55	77	11	1	male	college and more	etc	under 3000 KRW	current non smoker	no	no	1	normal	normal
s-563	seoul	under 55	31	0	5	male	college and more	single	3000 KRW and more	current non smoker	no	yes	3	normal	normal
s-564	seoul	under 55	49	0	4	female	college and more	married	under 3000 KRW	current non smoker	no	no	5	normal	normal
s-565	seoul	under 55	59	15	3	male	high school and less	etc	under 3000 KRW	current non smoker	no	yes	4	normal	normal
s-566	seoul	under 55	30	15	1	male	college and more	single	under 3000 KRW	current non smoker	yes	yes	2	normal	normal
s-567	seoul	under 55	25	9	3	female	college and more	single	3000 KRW and more	current non smoker	yes	yes	4	normal	normal
s-568	seoul	under 55	53	9	4	male	college and more	married	3000 KRW and more	current smoker	yes	yes	4	normal	normal
s-569	seoul	under 55	32	5	6	male	college and more	single	3000 KRW and more	current non smoker	yes	yes	2	normal	normal
s-570	seoul	under 55	48	27	6	female	college and more	married	under 3000 KRW	current non smoker	no	yes	1	normal	normal
s-571	seoul	under 55	31	5	3	male	college and more	single	3000 KRW and more	current non smoker	no	yes	3	normal	normal
s-572	seoul	under 55	64	5	3	female	college and more	married	under 3000 KRW	current non smoker	no	yes	4	normal	normal
s-573	seoul	under 55	48	6	6	female	college and more	single	under 3000 KRW	current non smoker	no	yes	3	normal	normal
s-574	seoul	over 65	53	5	3	female	college and more	single	under 3000 KRW	current non smoker	no	yes	2	normal	normal
s-575	seoul	55~65	29	0	3	male	college and more	etc	3000 KRW and more	current non smoker	no	yes	4	normal	normal
s-576	seoul	over 65	47	2	4	female	college and more	etc	3000 KRW and more	current non smoker	no	yes	2	normal	normal
s-577	seoul	55~65	35	14	3	male	college and more	single	under 3000 KRW	current non smoker	no	no	3	normal	normal
s-578	seoul	55~65	28	0	0	male	college and more	single	under 3000 KRW	current smoker	yes	yes	1	normal	normal
s-579	seoul	55~65	32	7	3	male	college and more	single	under 3000 KRW	current non smoker	no	yes	3	normal	normal
s-580	seoul	55~65	67	5	4	male	college and more	etc	under 3000 KRW	current non smoker	yes	yes	2	normal	normal
s-581	seoul	55~65	28	1	4	male	high school and less	single	3000 KRW and more	current smoker	no	yes	3	normal	normal
s-582	seoul	55~65	47	4	7	female	college and more	married	3000 KRW and more	current non smoker	no	yes	6	normal	abnormal
s-583	seoul	55~65	57	15	4	male	high school and less	etc	under 3000 KRW	current non smoker	no	yes	1	normal	normal
s-584	seoul	55~65	32	0	1	male	college and more	single	under 3000 KRW	current non smoker	no	yes	1	normal	normal
s-585	seoul	55~65	22	0	3	male	college and more	single	under 3000 KRW	current non smoker	no	yes	5	normal	normal
s-586	seoul	55~65	40	5	3	female	college and more	single	under 3000 KRW	current non smoker	no	yes	3	normal	normal
s-587	seoul	under 55	72	2	3	female	high school and less	etc	under 3000 KRW	current non smoker	no	no	4	normal	normal
s-588	seoul	under 55	71	15	2	male	high school and less	etc	under 3000 KRW	current smoker	no	yes	5	normal	normal
s-589	seoul	55~65	75	14	3	male	high school and less	etc	under 3000 KRW	current non smoker	no	no	2	normal	normal
s-590	seoul	under 55	74	15	4	female	high school and less	etc	under 3000 KRW	current non smoker	no	yes	2	normal	normal
s-591	seoul	under 55	64	0	4	female	college and more	married	3000 KRW and more	current non smoker	no	no	2	normal	normal
s-592	seoul	55~65	64	25	2	female	college and more	etc	under 3000 KRW	current non smoker	no	yes	2	normal	normal
s-593	seoul	under 55	36	5	3	female	college and more	single	3000 KRW and more	current non smoker	no	yes	2	normal	normal
s-594	seoul	under 55	51	16	1	female	college and more	etc	3000 KRW and more	current non smoker	no	yes	1	normal	normal
s-595	seoul	under 55	29	5	4	male	college and more	single	3000 KRW and more	current smoker	yes	yes	4	normal	normal
s-596	seoul	under 55	57	5	5	female	college and more	married	under 3000 KRW	current non smoker	no	yes	5	normal	normal
s-597	seoul	55~65	54	11	3	male	college and more	married	3000 KRW and more	current smoker	yes	no	4	normal	normal
s-598	seoul	55~65	31	0	3	male	college and more	single	under 3000 KRW	current non smoker	no	yes	1	normal	normal
s-599	seoul	under 55	29	15	6	female	college and more	married	under 3000 KRW	current non smoker	no	yes	5	normal	normal
s-600	seoul	55~65	35	0	4	female	college and more	single	under 3000 KRW	current non smoker	no	yes	3	normal	normal
s-601	seoul	55~65	54	0	5	male	college and more	etc	3000 KRW and more	current smoker	no	yes	4	normal	normal
s-602	seoul	55~65	29	8	6	male	college and more	single	3000 KRW and more	current smoker	no	yes	4	normal	normal
s-603	seoul	55~65	42	15	4	male	college and more	single	under 3000 KRW	current non smoker	no	yes	3	normal	normal
s-604	seoul	under 55	43	0	1	female	high school and less	etc	under 3000 KRW	current non smoker	no	yes	0	normal	normal
s-605	seoul	under 55	49	6	5	female	high school and less	single	under 3000 KRW	current smoker	yes	yes	0	normal	normal
s-606	seoul	under 55	41	1	7	female	high school and less	married	under 3000 KRW	current non smoker	no	yes	0	normal	normal
s-607	seoul	under 55	67	5	8	female	high school and less	etc	under 3000 KRW	current non smoker	no	yes	0	normal	normal
s-608	seoul	under 55	50	1	7	male	high school and less	etc	3000 KRW and more	current non smoker	no	yes	0	normal	normal
s-609	seoul	under 55	37	8	4	female	high school and less	etc	under 3000 KRW	current non smoker	no	yes	0	normal	normal
s-610	seoul	under 55	71	1	7	female	high school and less	married	under 3000 KRW	current non smoker	no	yes	0	normal	normal
s-611	seoul	under 55	44	1	8	female	high school and less	etc	under 3000 KRW	current non smoker	no	yes	0	normal	normal
s-612	seoul	under 55	82	4	8	male	college and more	married	under 3000 KRW	current smoker	no	yes	0	normal	normal
s-613	seoul	under 55	53	14	8	female	high school and less	married	under 3000 KRW	current non smoker	no	yes	0	normal	normal
s-614	seoul	under 55	29	14	4	female	college and more	single	under 3000 KRW	current non smoker	no	yes	0	normal	normal
s-615	seoul	under 55	59	30	7	male	college and more	married	under 3000 KRW	current smoker	no	yes	0	normal	normal
s-616	seoul	under 55	50	0	5	male	college and more	married	3000 KRW and more	current smoker	no	yes	0	normal	normal
s-617	seoul	55~65	53	11	8	female	high school and less	etc	under 3000 KRW	current smoker	yes	no	1	normal	normal
s-618	seoul	under 55	75	2	10	male	college and more	married	3000 KRW and more	current non smoker	no	yes	1	normal	normal
s-619	seoul	under 55	39	1	8	male	college and more	single	under 3000 KRW	current non smoker	no	yes	0	normal	normal
s-620	seoul	55~65	77	40	9	female	high school and less	married	under 3000 KRW	current non smoker	yes	yes	0	normal	normal
s-621	seoul	under 55	55	12	7	male	high school and less	married	3000 KRW and more	current non smoker	yes	yes	5	normal	normal
s-622	seoul	under 55	22	3	7	female	college and more	single	3000 KRW and more	current non smoker	yes	yes	6	normal	abnormal
s-623	seoul	under 55	56	11	9	male	college and more	married	under 3000 KRW	current non smoker	no	yes	0	normal	normal
s-624	seoul	under 55	28	11	9	female	college and more	single	under 3000 KRW	current non smoker	no	no	1	normal	normal
s-625	seoul	under 55	24	3	5	female	college and more	single	under 3000 KRW	current non smoker	no	yes	5	normal	normal
s-626	seoul	under 55	42	10	8	female	high school and less	single	under 3000 KRW	current non smoker	no	yes	0	normal	normal
s-627	seoul	under 55	56	0	10	female	high school and less	etc	under 3000 KRW	current non smoker	yes	yes	0	normal	normal
s-628	seoul	under 55	51	9	8	female	high school and less	married	under 3000 KRW	current non smoker	no	yes	8	abnormal	abnormal
s-629	seoul	under 55	54	25	1	male	high school and less	married	3000 KRW and more	current non smoker	yes	no	1	normal	normal
s-630	seoul	under 55	35	3	6	female	college and more	married	3000 KRW and more	current non smoker	no	yes	1	normal	normal
s-631	seoul	55~65	76	23	5	male	high school and less	etc	under 3000 KRW	current non smoker	no	yes	1	normal	normal
s-632	seoul	55~65	45	23	1	male	high school and less	single	under 3000 KRW	current non smoker	no	yes	1	normal	normal
s-633	seoul	55~65	54	6	1	female	high school and less	married	3000 KRW and more	current non smoker	no	yes	1	normal	normal
s-634	seoul	55~65	23	6	1	female	college and more	single	3000 KRW and more	current non smoker	no	yes	3	normal	normal
s-635	seoul	55~65	64	7	1	female	high school and less	etc	under 3000 KRW	current non smoker	no	yes	1	normal	normal
s-636	seoul	55~65	38	7	1	male	high school and less	single	under 3000 KRW	current smoker	no	yes	1	normal	normal
s-637	seoul	under 55	52	6	1	male	college and more	single	under 3000 KRW	current non smoker	no	yes	1	normal	normal
s-638	seoul	under 55	64	20	2	female	high school and less	married	under 3000 KRW	current non smoker	no	yes	4	normal	normal
s-639	seoul	under 55	34	20	4	female	college and more	single	under 3000 KRW	current non smoker	no	yes	4	normal	normal
s-640	seoul	under 55	47	20	2	female	high school and less	married	3000 KRW and more	current non smoker	no	yes	2	normal	normal
s-641	seoul	55~65	51	6	3	female	high school and less	married	3000 KRW and more	current non smoker	no	yes	3	normal	normal
s-642	seoul	under 55	35	2	8	female	college and more	married	under 3000 KRW	current non smoker	no	yes	0	normal	normal
s-643	seoul	55~65	67	10	9	female	high school and less	etc	under 3000 KRW	current non smoker	no	yes	9	abnormal	abnormal
s-644	seoul	55~65	40	10	1	female	college and more	etc	under 3000 KRW	current non smoker	no	yes	1	normal	normal
s-645	seoul	55~65	42	1	9	female	college and more	married	3000 KRW and more	current non smoker	no	yes	3	normal	normal
s-646	seoul	55~65	50	6	1	female	high school and less	etc	under 3000 KRW	current non smoker	no	yes	1	normal	normal
s-647	seoul	55~65	25	6	1	female	college and more	single	under 3000 KRW	current non smoker	no	yes	1	normal	normal
s-648	seoul	55~65	28	3	4	male	high school and less	married	under 3000 KRW	current smoker	yes	yes	4	normal	normal
s-649	seoul	under 55	46	4	5	female	high school and less	married	under 3000 KRW	current non smoker	no	yes	0	normal	normal
s-650	seoul	under 55	63	12	10	male	high school and less	married	under 3000 KRW	current non smoker	yes	no	5	normal	normal
s-651	seoul	55~65	24	1	4	male	college and more	single	under 3000 KRW	current non smoker	no	no	1	normal	normal
s-652	seoul	under 55	44	1	6	female	college and more	married	under 3000 KRW	current non smoker	no	yes	6	normal	abnormal
s-653	seoul	under 55	33	1	1	female	college and more	married	under 3000 KRW	current non smoker	no	yes	1	normal	normal
s-654	seoul	under 55	78	30	1	female	high school and less	etc	under 3000 KRW	current non smoker	no	yes	1	normal	normal
s-655	seoul	under 55	58	20	4	female	college and more	married	under 3000 KRW	current non smoker	no	yes	4	normal	normal
s-656	seoul	under 55	25	20	4	female	college and more	single	under 3000 KRW	current non smoker	no	yes	4	normal	normal
s-657	seoul	under 55	51	6	9	female	high school and less	married	3000 KRW and more	current non smoker	no	yes	9	abnormal	abnormal
s-658	seoul	under 55	26	6	1	female	college and more	single	3000 KRW and more	current non smoker	no	yes	1	normal	normal
s-659	seoul	under 55	53	21	8	female	high school and less	married	3000 KRW and more	current non smoker	no	yes	3	normal	normal
s-660	seoul	under 55	52	14	1	male	college and more	married	3000 KRW and more	current non smoker	yes	yes	1	normal	normal
s-661	seoul	under 55	46	4	7	male	high school and less	single	under 3000 KRW	current non smoker	yes	yes	6	normal	abnormal
s-662	seoul	under 55	69	4	8	female	high school and less	etc	under 3000 KRW	current non smoker	no	yes	0	normal	normal
s-663	seoul	under 55	42	4	1	male	college and more	married	under 3000 KRW	current non smoker	no	yes	1	normal	normal
s-664	seoul	over 65	58	1	10	male	college and more	married	3000 KRW and more	current non smoker	no	no	5	normal	normal
s-665	seoul	over 65	27	1	9	male	college and more	single	3000 KRW and more	current non smoker	no	no	3	normal	normal
s-666	seoul	under 55	38	3	5	female	college and more	married	3000 KRW and more	current non smoker	yes	yes	0	normal	normal
s-667	seoul	55~65	36	2	0	female	college and more	married	3000 KRW and more	current non smoker	no	no	0	normal	normal
s-668	seoul	under 55	43	2	5	female	college and more	married	3000 KRW and more	current non smoker	yes	yes	0	normal	normal
s-669	seoul	55~65	46	4	5	male	college and more	married	3000 KRW and more	current smoker	yes	yes	0	normal	normal
s-670	seoul	55~65	31	2	2	female	college and more	married	3000 KRW and more	current non smoker	no	no	4	normal	normal
s-671	seoul	over 65	44	2	3	female	college and more	married	3000 KRW and more	current non smoker	no	no	6	normal	abnormal
s-672	seoul	over 65	52	4	4	male	college and more	etc	3000 KRW and more	current smoker	yes	yes	8	abnormal	abnormal
s-673	seoul	over 65	40	5	6	female	college and more	married	3000 KRW and more	current non smoker	yes	no	7	normal	abnormal
s-674	seoul	under 55	66	5	3	female	high school and less	etc	3000 KRW and more	current non smoker	yes	yes	2	normal	normal
s-675	seoul	under 55	30	5	3	female	college and more	single	3000 KRW and more	current non smoker	yes	yes	2	normal	normal
s-676	seoul	under 55	36	0	3	male	college and more	single	under 3000 KRW	current smoker	no	yes	6	normal	abnormal
s-677	seoul	55~65	50	2	4	male	college and more	single	3000 KRW and more	current non smoker	yes	no	3	normal	normal
s-678	seoul	55~65	48	2	7	female	high school and less	married	3000 KRW and more	current non smoker	no	yes	10	abnormal	abnormal
s-679	seoul	under 55	42	2	2	male	high school and less	etc	under 3000 KRW	current smoker	yes	no	0	normal	normal
s-680	seoul	under 55	44	7	3	male	high school and less	etc	under 3000 KRW	current non smoker	yes	no	3	normal	normal
s-681	seoul	under 55	47	13	6	female	college and more	married	3000 KRW and more	current non smoker	no	yes	5	normal	normal
s-682	seoul	under 55	65	27	8	female	high school and less	married	under 3000 KRW	current non smoker	no	yes	2	normal	normal
s-683	seoul	under 55	29	0	10	male	high school and less	single	under 3000 KRW	current smoker	yes	yes	8	abnormal	abnormal
s-684	seoul	under 55	58	25	6	female	college and more	married	under 3000 KRW	current non smoker	no	yes	5	normal	normal
s-685	seoul	under 55	43	8	6	female	high school and less	married	under 3000 KRW	current non smoker	no	no	4	normal	normal
s-686	seoul	under 55	36	1	7	female	high school and less	married	under 3000 KRW	current non smoker	no	yes	0	normal	normal
s-687	seoul	under 55	46	12	6	male	high school and less	married	3000 KRW and more	current smoker	yes	yes	3	normal	normal
s-688	seoul	under 55	39	12	4	female	high school and less	married	3000 KRW and more	current non smoker	yes	no	6	normal	abnormal
s-689	seoul	under 55	76	8	2	male	high school and less	etc	under 3000 KRW	current smoker	no	yes	0	normal	normal
s-690	seoul	under 55	25	0	5	male	college and more	single	under 3000 KRW	current non smoker	yes	no	0	normal	normal
s-691	seoul	under 55	56	30	5	female	high school and less	married	3000 KRW and more	current non smoker	no	no	0	normal	normal
s-692	seoul	under 55	23	3	10	female	college and more	single	under 3000 KRW	current non smoker	no	yes	8	abnormal	abnormal
s-693	seoul	55~65	47	23	8	female	high school and less	married	3000 KRW and more	current non smoker	no	yes	7	normal	abnormal
s-694	seoul	55~65	72	0	3	male	high school and less	etc	under 3000 KRW	current non smoker	no	yes	2	normal	normal
s-695	seoul	under 55	32	2	7	female	college and more	married	3000 KRW and more	current non smoker	yes	yes	6	normal	abnormal
s-696	seoul	under 55	47	15	1	male	high school and less	married	3000 KRW and more	current smoker	yes	no	3	normal	normal
s-697	seoul	under 55	19	12	6	male	college and more	single	3000 KRW and more	current non smoker	yes	no	7	normal	abnormal
s-698	seoul	under 55	57	14	5	female	high school and less	married	3000 KRW and more	current non smoker	no	yes	8	abnormal	abnormal
s-699	seoul	under 55	51	3	6	male	college and more	single	under 3000 KRW	current smoker	no	no	4	normal	normal
s-700	seoul	under 55	54	2	8	male	high school and less	married	3000 KRW and more	current non smoker	yes	yes	4	normal	normal
s-701	seoul	under 55	26	2	7	male	high school and less	etc	under 3000 KRW	current smoker	yes	yes	0	normal	normal
s-702	seoul	under 55	37	5	6	male	college and more	single	3000 KRW and more	current non smoker	yes	yes	6	normal	abnormal
s-703	seoul	under 55	49	7	4	male	high school and less	married	3000 KRW and more	current non smoker	yes	yes	2	normal	normal
s-704	seoul	under 55	38	1	5	female	college and more	married	3000 KRW and more	current non smoker	yes	yes	0	normal	normal
s-705	seoul	under 55	51	6	5	male	college and more	married	3000 KRW and more	current non smoker	no	yes	2	normal	normal
s-706	seoul	under 55	49	6	5	female	college and more	married	3000 KRW and more	current non smoker	no	yes	7	normal	abnormal
s-707	seoul	55~65	66	3	5	male	college and more	married	under 3000 KRW	current non smoker	yes	no	7	normal	abnormal
s-708	seoul	55~65	26	14	0	male	high school and less	single	under 3000 KRW	current non smoker	yes	yes	0	normal	normal
s-709	seoul	55~65	40	1	3	female	college and more	single	under 3000 KRW	current non smoker	no	yes	5	normal	normal
s-710	seoul	55~65	33	8	3	female	high school and less	married	under 3000 KRW	current non smoker	no	yes	5	normal	normal
s-711	seoul	55~65	34	16	7	female	high school and less	single	under 3000 KRW	current non smoker	no	yes	0	normal	normal
s-712	seoul	55~65	26	3	6	male	college and more	single	under 3000 KRW	current non smoker	no	yes	5	normal	normal
s-713	seoul	55~65	19	12	3	male	college and more	single	3000 KRW and more	current non smoker	no	no	1	normal	normal
s-714	seoul	55~65	27	15	5	male	college and more	single	under 3000 KRW	current non smoker	no	no	0	normal	normal
s-715	seoul	55~65	72	13	3	male	high school and less	married	under 3000 KRW	current non smoker	yes	no	3	normal	normal
s-716	seoul	55~65	22	8	10	male	college and more	single	3000 KRW and more	current non smoker	yes	no	4	normal	normal
s-717	seoul	55~65	64	15	5	female	high school and less	married	under 3000 KRW	current non smoker	yes	yes	1	normal	normal
s-718	seoul	55~65	72	11	8	male	college and more	married	under 3000 KRW	current non smoker	no	no	4	normal	normal
s-719	seoul	55~65	54	11	10	female	college and more	married	3000 KRW and more	current non smoker	no	yes	6	normal	abnormal
s-720	seoul	55~65	50	1	8	female	college and more	married	3000 KRW and more	current non smoker	no	no	6	normal	abnormal
s-721	seoul	under 55	59	15	8	female	high school and less	married	under 3000 KRW	current non smoker	yes	no	2	normal	normal
s-722	seoul	under 55	40	0	6	male	college and more	married	3000 KRW and more	current smoker	no	yes	4	normal	normal
s-723	seoul	under 55	70	20	0	male	high school and less	married	under 3000 KRW	current non smoker	yes	no	0	normal	normal
s-724	seoul	under 55	28	2	3	male	college and more	single	under 3000 KRW	current smoker	yes	yes	0	normal	normal
s-725	seoul	under 55	57	10	3	female	high school and less	married	3000 KRW and more	current non smoker	no	no	3	normal	normal
s-726	seoul	under 55	21	10	5	female	college and more	single	3000 KRW and more	current non smoker	yes	yes	0	normal	normal
s-727	seoul	under 55	67	8	5	female	high school and less	married	3000 KRW and more	current non smoker	no	no	5	normal	normal
s-728	seoul	under 55	32	2	5	female	college and more	married	3000 KRW and more	current non smoker	no	yes	5	normal	normal
s-729	seoul	under 55	29	1	0	male	college and more	married	under 3000 KRW	current smoker	yes	yes	5	normal	normal
s-730	seoul	under 55	30	1	5	male	college and more	single	under 3000 KRW	current smoker	yes	yes	0	normal	normal
s-731	seoul	under 55	31	2	10	female	college and more	single	under 3000 KRW	current smoker	yes	yes	5	normal	normal
s-732	seoul	under 55	39	3	5	male	college and more	married	3000 KRW and more	current smoker	yes	yes	0	normal	normal
s-733	seoul	under 55	62	35	5	male	college and more	married	3000 KRW and more	current non smoker	yes	no	5	normal	normal
s-734	seoul	under 55	60	35	3	female	high school and less	married	3000 KRW and more	current non smoker	no	no	5	normal	normal
s-735	seoul	under 55	27	6	10	female	college and more	married	3000 KRW and more	current non smoker	no	yes	0	normal	normal
s-736	seoul	under 55	53	25	6	female	high school and less	etc	under 3000 KRW	current non smoker	yes	yes	0	normal	normal
s-737	seoul	under 55	25	2	5	female	college and more	single	under 3000 KRW	current smoker	yes	yes	5	normal	normal
s-738	seoul	55~65	32	3	6	female	college and more	married	3000 KRW and more	current non smoker	no	yes	7	normal	abnormal
s-739	seoul	under 55	25	1	0	male	college and more	single	under 3000 KRW	current smoker	yes	yes	0	normal	normal
s-740	seoul	under 55	24	2	2	female	high school and less	single	under 3000 KRW	current non smoker	yes	yes	4	normal	normal
s-741	seoul	under 55	55	13	5	female	high school and less	married	3000 KRW and more	current non smoker	yes	yes	5	normal	normal
s-742	seoul	under 55	45	6	5	female	college and more	married	3000 KRW and more	current non smoker	yes	no	5	normal	normal
s-743	seoul	under 55	44	4	5	female	college and more	married	3000 KRW and more	current smoker	yes	yes	5	normal	normal
s-744	seoul	under 55	40	4	5	female	high school and less	etc	3000 KRW and more	current non smoker	yes	yes	5	normal	normal
s-745	seoul	under 55	31	2	0	male	college and more	single	under 3000 KRW	current smoker	yes	yes	0	normal	normal
s-746	seoul	55~65	25	1	2	female	college and more	single	under 3000 KRW	current non smoker	yes	yes	8	abnormal	abnormal
s-747	seoul	55~65	27	2	5	female	college and more	married	under 3000 KRW	current non smoker	yes	no	8	abnormal	abnormal
s-748	seoul	under 55	31	3	5	female	college and more	married	3000 KRW and more	current non smoker	no	yes	5	normal	normal
s-749	seoul	under 55	30	1	0	male	college and more	single	under 3000 KRW	current smoker	yes	yes	0	normal	normal
s-750	seoul	under 55	27	2	5	female	college and more	single	3000 KRW and more	current non smoker	yes	yes	5	normal	normal
s-751	seoul	under 55	35	3	4	female	college and more	married	3000 KRW and more	current non smoker	yes	no	5	normal	normal
s-752	seoul	under 55	26	2	0	male	college and more	single	under 3000 KRW	current smoker	yes	yes	8	abnormal	abnormal
s-753	seoul	under 55	34	3	8	female	college and more	single	under 3000 KRW	current smoker	yes	yes	5	normal	normal
s-754	seoul	under 55	30	2	3	female	college and more	married	under 3000 KRW	current non smoker	yes	yes	5	normal	normal
s-755	seoul	under 55	23	1	5	female	high school and less	etc	under 3000 KRW	current smoker	yes	yes	5	normal	normal
s-756	seoul	under 55	28	3	5	male	college and more	single	under 3000 KRW	current smoker	yes	yes	3	normal	normal
s-757	seoul	under 55	44	5	5	female	college and more	married	3000 KRW and more	current non smoker	yes	no	5	normal	normal
s-758	seoul	under 55	65	15	0	male	high school and less	married	under 3000 KRW	current non smoker	yes	yes	5	normal	normal
s-759	seoul	under 55	44	5	5	female	college and more	married	3000 KRW and more	current non smoker	yes	yes	5	normal	normal
s-760	seoul	under 55	29	2	4	male	college and more	single	under 3000 KRW	current smoker	yes	yes	0	normal	normal
s-761	seoul	under 55	26	2	0	male	college and more	single	under 3000 KRW	current smoker	yes	yes	0	normal	normal
s-762	seoul	under 55	68	9	3	female	high school and less	married	3000 KRW and more	current non smoker	yes	yes	5	normal	normal
s-763	seoul	under 55	68	9	4	male	high school and less	married	3000 KRW and more	current non smoker	yes	no	2	normal	normal
s-764	seoul	under 55	36	3	6	female	college and more	married	3000 KRW and more	current non smoker	no	yes	6	normal	abnormal
s-765	seoul	under 55	34	1	4	female	college and more	married	3000 KRW and more	current non smoker	no	yes	4	normal	normal
s-766	seoul	under 55	42	2	3	female	college and more	married	3000 KRW and more	current non smoker	yes	no	4	normal	normal
s-767	seoul	under 55	49	1	3	female	high school and less	married	3000 KRW and more	current non smoker	yes	yes	5	normal	normal
s-768	seoul	under 55	65	14	2	female	high school and less	married	3000 KRW and more	current non smoker	yes	no	4	normal	normal
s-769	seoul	under 55	67	14	3	male	high school and less	married	3000 KRW and more	current smoker	yes	yes	3	normal	normal
s-770	seoul	under 55	22	2	0	female	college and more	single	under 3000 KRW	current non smoker	yes	yes	1	normal	normal
s-771	seoul	under 55	25	2	0	male	college and more	single	under 3000 KRW	current smoker	yes	yes	0	normal	normal
s-772	seoul	under 55	31	1	3	female	college and more	single	under 3000 KRW	current smoker	yes	yes	0	normal	normal
s-773	seoul	under 55	26	2	0	male	high school and less	single	under 3000 KRW	current smoker	yes	yes	2	normal	normal
s-774	seoul	55~65	67	10	2	female	high school and less	married	3000 KRW and more	current non smoker	no	no	0	normal	normal
s-775	seoul	55~65	48	6	3	female	college and more	married	3000 KRW and more	current non smoker	yes	no	1	normal	normal
s-776	seoul	under 55	39	2	4	female	college and more	married	3000 KRW and more	current non smoker	yes	no	0	normal	normal
s-777	seoul	55~65	48	2	5	female	college and more	married	3000 KRW and more	current non smoker	no	no	5	normal	normal
s-778	seoul	under 55	77	35	3	male	high school and less	married	3000 KRW and more	current non smoker	no	no	0	normal	normal
s-779	seoul	under 55	33	10	10	male	college and more	single	3000 KRW and more	current non smoker	no	no	2	normal	normal
s-780	seoul	under 55	69	27	8	female	high school and less	married	3000 KRW and more	current non smoker	no	yes	5	normal	normal
s-781	seoul	55~65	60	17	3	male	college and more	married	3000 KRW and more	current smoker	yes	yes	10	abnormal	abnormal
s-782	seoul	55~65	40	3	8	female	college and more	married	3000 KRW and more	current non smoker	yes	no	8	abnormal	abnormal
s-783	seoul	under 55	63	1	5	female	college and more	etc	under 3000 KRW	current non smoker	no	yes	5	normal	normal
s-784	seoul	under 55	71	18	5	male	high school and less	married	under 3000 KRW	current smoker	no	no	6	normal	abnormal
s-785	seoul	under 55	44	2	3	female	college and more	etc	under 3000 KRW	current non smoker	yes	yes	9	abnormal	abnormal
s-786	seoul	under 55	36	20	10	male	high school and less	single	under 3000 KRW	current non smoker	no	yes	7	normal	abnormal
s-787	seoul	under 55	59	16	8	female	high school and less	married	3000 KRW and more	current non smoker	no	yes	4	normal	normal
s-788	seoul	under 55	81	3	2	male	high school and less	married	under 3000 KRW	current non smoker	yes	yes	2	normal	normal
s-789	seoul	under 55	40	7	8	female	high school and less	married	under 3000 KRW	current non smoker	no	yes	0	normal	normal
s-790	seoul	under 55	33	14	8	female	college and more	married	3000 KRW and more	current non smoker	no	no	8	abnormal	abnormal
s-791	seoul	55~65	45	0	8	female	college and more	married	3000 KRW and more	current non smoker	no	yes	5	normal	normal
s-792	seoul	55~65	46	1	7	female	college and more	married	3000 KRW and more	current non smoker	no	yes	3	normal	normal
s-793	seoul	55~65	31	1	8	male	college and more	married	3000 KRW and more	current non smoker	yes	no	0	normal	normal
s-794	seoul	55~65	51	10	5	male	college and more	married	3000 KRW and more	current non smoker	yes	yes	7	normal	abnormal
s-795	seoul	55~65	39	15	5	female	college and more	married	3000 KRW and more	current non smoker	no	yes	7	normal	abnormal
s-796	seoul	under 55	26	6	4	female	college and more	single	3000 KRW and more	current non smoker	yes	yes	4	normal	normal
s-797	seoul	under 55	35	1	3	male	college and more	single	under 3000 KRW	current non smoker	yes	no	5	normal	normal
s-798	seoul	55~65	33	0	4	female	college and more	single	3000 KRW and more	current non smoker	yes	yes	6	normal	abnormal
s-799	seoul	under 55	30	7	4	male	college and more	single	under 3000 KRW	current non smoker	no	yes	4	normal	normal
s-800	seoul	under 55	42	15	4	male	college and more	single	under 3000 KRW	current non smoker	no	yes	5	normal	normal
s-801	seoul	55~65	55	16	4	male	college and more	single	under 3000 KRW	current non smoker	no	no	3	normal	normal
s-802	seoul	55~65	25	15	6	male	college and more	single	under 3000 KRW	current non smoker	yes	yes	3	normal	normal
s-803	seoul	under 55	28	1	3	male	college and more	single	3000 KRW and more	current smoker	yes	no	2	normal	normal
s-804	seoul	under 55	36	5	4	male	college and more	single	under 3000 KRW	current non smoker	yes	yes	4	normal	normal
s-805	seoul	over 65	61	4	4	male	college and more	married	3000 KRW and more	current non smoker	no	yes	7	normal	abnormal
s-806	seoul	55~65	53	6	5	male	college and more	married	under 3000 KRW	current non smoker	no	yes	2	normal	normal
s-807	seoul	under 55	28	4	8	male	college and more	single	under 3000 KRW	current non smoker	no	yes	7	normal	abnormal
s-808	seoul	over 65	44	0	4	female	college and more	married	3000 KRW and more	current non smoker	no	yes	2	normal	normal
s-809	seoul	under 55	38	15	5	male	college and more	single	under 3000 KRW	current non smoker	no	yes	5	normal	normal
s-810	seoul	over 65	68	12	4	female	high school and less	married	under 3000 KRW	current non smoker	no	yes	4	normal	normal
s-811	seoul	under 55	34	2	4	male	college and more	married	3000 KRW and more	current non smoker	yes	yes	4	normal	normal
s-812	seoul	under 55	63	2	7	male	high school and less	married	3000 KRW and more	current non smoker	yes	no	2	normal	normal
s-813	seoul	over 65	23	10	8	female	college and more	single	3000 KRW and more	current non smoker	no	yes	6	normal	abnormal
s-814	seoul	55~65	32	5	7	male	college and more	single	under 3000 KRW	current non smoker	no	yes	2	normal	normal
s-815	seoul	over 65	53	0	7	female	college and more	single	3000 KRW and more	current non smoker	yes	yes	7	normal	abnormal
s-816	seoul	under 55	42	7	4	male	college and more	married	3000 KRW and more	current non smoker	no	yes	6	normal	abnormal
s-817	seoul	under 55	38	14	5	male	college and more	married	3000 KRW and more	current non smoker	yes	yes	7	normal	abnormal
s-818	seoul	under 55	41	15	5	male	college and more	married	3000 KRW and more	current smoker	yes	yes	5	normal	normal
s-819	seoul	under 55	21	2	4	male	high school and less	single	under 3000 KRW	current non smoker	no	yes	2	normal	normal
s-820	seoul	55~65	65	20	8	female	high school and less	etc	under 3000 KRW	current non smoker	no	no	5	normal	normal
s-821	seoul	over 65	26	0	4	female	high school and less	single	under 3000 KRW	current non smoker	no	yes	2	normal	normal
s-822	seoul	over 65	61	0	5	female	college and more	etc	3000 KRW and more	current non smoker	no	yes	5	normal	normal
s-823	seoul	over 65	26	5	2	female	college and more	single	3000 KRW and more	current non smoker	no	yes	1	normal	normal
s-824	seoul	over 65	60	5	5	male	college and more	married	3000 KRW and more	current non smoker	no	yes	2	normal	normal
s-825	seoul	55~65	60	4	5	male	high school and less	married	under 3000 KRW	current non smoker	no	no	3	normal	normal
s-826	seoul	55~65	23	3	4	male	college and more	single	3000 KRW and more	current non smoker	yes	yes	5	normal	normal
s-827	seoul	over 65	29	7	3	male	college and more	single	3000 KRW and more	current non smoker	yes	yes	6	normal	abnormal
s-828	seoul	55~65	20	12	4	male	high school and less	single	3000 KRW and more	current non smoker	no	yes	3	normal	normal
s-829	seoul	55~65	59	8	5	female	college and more	etc	3000 KRW and more	current non smoker	no	yes	3	normal	normal
s-830	seoul	55~65	60	10	5	male	high school and less	married	3000 KRW and more	current non smoker	yes	no	0	normal	normal
s-831	seoul	over 65	41	4	8	male	college and more	single	under 3000 KRW	current non smoker	no	no	4	normal	normal
s-832	seoul	over 65	31	2	7	male	college and more	single	under 3000 KRW	current non smoker	yes	no	5	normal	normal
s-833	seoul	over 65	63	15	6	female	high school and less	married	under 3000 KRW	current non smoker	no	yes	6	normal	abnormal
s-834	seoul	over 65	34	20	3	male	college and more	single	under 3000 KRW	current non smoker	no	yes	2	normal	normal
s-835	seoul	55~65	23	7	5	female	college and more	single	under 3000 KRW	current non smoker	no	no	3	normal	normal
s-836	seoul	over 65	28	6	4	male	college and more	single	under 3000 KRW	current smoker	no	no	2	normal	normal
s-837	seoul	55~65	44	2	4	female	college and more	etc	under 3000 KRW	current non smoker	no	yes	2	normal	normal
s-838	seoul	55~65	23	3	2	male	college and more	single	under 3000 KRW	current non smoker	yes	yes	0	normal	normal
s-839	seoul	55~65	74	15	6	female	high school and less	married	under 3000 KRW	current non smoker	no	no	3	normal	normal
s-840	seoul	over 65	40	15	3	male	high school and less	single	under 3000 KRW	current non smoker	no	yes	2	normal	normal
s-841	seoul	55~65	54	4	3	male	college and more	etc	under 3000 KRW	current non smoker	no	yes	4	normal	normal
s-842	seoul	55~65	34	4	4	female	college and more	single	under 3000 KRW	current non smoker	no	no	3	normal	normal
s-843	seoul	55~65	52	14	3	male	college and more	etc	under 3000 KRW	current non smoker	no	yes	2	normal	normal
s-844	seoul	55~65	28	8	4	female	college and more	single	under 3000 KRW	current non smoker	no	yes	3	normal	normal
s-845	seoul	55~65	29	0	3	female	college and more	single	under 3000 KRW	current non smoker	no	yes	2	normal	normal
s-846	seoul	over 65	43	6	5	female	college and more	married	3000 KRW and more	current non smoker	yes	yes	7	normal	abnormal
s-847	seoul	over 65	53	11	7	female	high school and less	married	3000 KRW and more	current non smoker	no	yes	6	normal	abnormal
s-848	seoul	over 65	21	11	5	female	college and more	single	3000 KRW and more	current non smoker	no	yes	1	normal	normal
s-849	seoul	55~65	36	6	6	female	high school and less	etc	under 3000 KRW	current non smoker	no	yes	6	normal	abnormal
s-850	seoul	55~65	58	6	5	male	college and more	married	3000 KRW and more	current non smoker	yes	yes	4	normal	normal
s-851	seoul	over 65	26	9	5	male	college and more	single	3000 KRW and more	current non smoker	yes	no	5	normal	normal
s-852	seoul	55~65	23	0	3	female	college and more	married	under 3000 KRW	current non smoker	no	yes	4	normal	normal
s-853	seoul	55~65	73	0	5	male	high school and less	married	under 3000 KRW	current non smoker	yes	yes	10	abnormal	abnormal
s-854	seoul	over 65	43	11	5	female	high school and less	married	3000 KRW and more	current non smoker	no	yes	5	normal	normal
s-855	seoul	55~65	71	35	8	male	college and more	married	under 3000 KRW	current non smoker	no	no	3	normal	normal
s-856	seoul	over 65	40	11	4	female	college and more	married	3000 KRW and more	current non smoker	yes	yes	8	abnormal	abnormal
s-857	seoul	over 65	47	0	7	female	high school and less	married	3000 KRW and more	current non smoker	yes	no	9	abnormal	abnormal
s-858	seoul	over 65	39	2	5	male	college and more	married	3000 KRW and more	current smoker	yes	yes	7	normal	abnormal
s-859	seoul	over 65	83	18	8	male	college and more	married	under 3000 KRW	current non smoker	no	yes	5	normal	normal
s-860	seoul	over 65	65	1	7	male	college and more	married	3000 KRW and more	current non smoker	no	no	8	abnormal	abnormal
s-861	seoul	over 65	51	11	8	male	college and more	married	under 3000 KRW	current non smoker	no	yes	8	abnormal	abnormal
s-862	seoul	over 65	69	10	7	female	high school and less	etc	under 3000 KRW	current non smoker	no	yes	6	normal	abnormal
s-863	seoul	over 65	68	2	7	female	high school and less	etc	under 3000 KRW	current non smoker	no	yes	9	abnormal	abnormal
s-864	seoul	over 65	26	10	5	female	high school and less	single	3000 KRW and more	current non smoker	yes	yes	6	normal	abnormal
s-865	seoul	over 65	20	3	2	male	college and more	single	3000 KRW and more	current smoker	yes	yes	5	normal	normal
s-866	seoul	over 65	50	3	9	male	college and more	married	3000 KRW and more	current smoker	yes	no	9	abnormal	abnormal
s-867	seoul	over 65	33	19	9	female	college and more	married	under 3000 KRW	current non smoker	no	yes	10	abnormal	abnormal
s-868	seoul	over 65	56	19	8	female	high school and less	married	under 3000 KRW	current non smoker	yes	yes	10	abnormal	abnormal
s-869	seoul	over 65	57	19	9	female	high school and less	married	3000 KRW and more	current non smoker	no	no	10	abnormal	abnormal
